# Supplementary material for: Mapping the expansion of coyotes (Canis latrans) across North and Central America
Source: Zookeys. 2018 May 22;(759):81–97. doi: 10.3897/zookeys.759.15149 (PMC5974007; doi:10.3897/zookeys.759.15149)
Supplement: Supplementary material 2 — Coyote range expansion, 1900–2016 [file zookeys-759-081-s002.zip]

Archive with 8 entries (8 files):
- Hody_Kays_coyote_range_1900-2016.CPG
- Hody_Kays_coyote_range_1900-2016.dbf
- Hody_Kays_coyote_range_1900-2016.prj
- Hody_Kays_coyote_range_1900-2016.sbn
- Hody_Kays_coyote_range_1900-2016.sbx
- Hody_Kays_coyote_range_1900-2016.shp
- Hody_Kays_coyote_range_1900-2016.shp.xml
- Hody_Kays_coyote_range_1900-2016.shx
