# Supplementary material for: Mapping the expansion of coyotes (Canis latrans) across North and Central America
Source: Zookeys. 2018 May 22;(759):81–97. doi: 10.3897/zookeys.759.15149 (PMC5974007; doi:10.3897/zookeys.759.15149)
Supplement: Supplementary material 2 — Coyote range expansion, 1900–2016 [file zookeys-759-081-s002.zip › Hody_Kays_coyote_range_1900-2016.shp.xml]

<metadata xml:lang="en"><Esri><CreaDate>20170104</CreaDate><CreaTime>14415000</CreaTime><ArcGISFormat>1.0</ArcGISFormat><SyncOnce>FALSE</SyncOnce><DataProperties><itemProps><itemName Sync="TRUE">Hody_Kays_coyote_range_1900-2016</itemName><imsContentType Sync="TRUE">002</imsContentType><itemSize Sync="TRUE">22.382</itemSize><itemLocation><linkage Sync="TRUE">file://\\LAPTOP-A679RC8G\G\Manuscript_Hody_Kays_2017_Coyote-range-expansion\Coyote_range_expansion_shapefile\Hody_Kays_coyote_range_1900-2016.shp</linkage><protocol Sync="TRUE">Local Area Network</protocol></itemLocation><nativeExtBox><westBL Sync="TRUE">-160.007042</westBL><eastBL Sync="TRUE">-52.616607</eastBL><southBL Sync="TRUE">7.202359</southBL><northBL Sync="TRUE">68.503661</northBL><exTypeCode Sync="TRUE">1</exTypeCode></nativeExtBox></itemProps><coordRef><type Sync="TRUE">Geographic</type><geogcsn Sync="TRUE">GCS_WGS_1984</geogcsn><csUnits Sync="TRUE">Angular Unit: Degree (0.017453)</csUnits><peXml Sync="TRUE">&lt;GeographicCoordinateSystem xsi:type='typens:GeographicCoordinateSystem' xmlns:xsi='http://www.w3.org/2001/XMLSchema-instance' xmlns:xs='http://www.w3.org/2001/XMLSchema' xmlns:typens='http://www.esri.com/schemas/ArcGIS/10.4'&gt;&lt;WKT&gt;GEOGCS[&amp;quot;GCS_WGS_1984&amp;quot;,DATUM[&amp;quot;D_WGS_1984&amp;quot;,SPHEROID[&amp;quot;WGS_1984&amp;quot;,6378137.0,298.257223563]],PRIMEM[&amp;quot;Greenwich&amp;quot;,0.0],UNIT[&amp;quot;Degree&amp;quot;,0.0174532925199433],AUTHORITY[&amp;quot;EPSG&amp;quot;,4326]]&lt;/WKT&gt;&lt;XOrigin&gt;-400&lt;/XOrigin&gt;&lt;YOrigin&gt;-400&lt;/YOrigin&gt;&lt;XYScale&gt;11258999068426.238&lt;/XYScale&gt;&lt;ZOrigin&gt;-100000&lt;/ZOrigin&gt;&lt;ZScale&gt;10000&lt;/ZScale&gt;&lt;MOrigin&gt;-100000&lt;/MOrigin&gt;&lt;MScale&gt;10000&lt;/MScale&gt;&lt;XYTolerance&gt;8.983152841195215e-009&lt;/XYTolerance&gt;&lt;ZTolerance&gt;0.001&lt;/ZTolerance&gt;&lt;MTolerance&gt;0.001&lt;/MTolerance&gt;&lt;HighPrecision&gt;true&lt;/HighPrecision&gt;&lt;LeftLongitude&gt;-180&lt;/LeftLongitude&gt;&lt;WKID&gt;4326&lt;/WKID&gt;&lt;LatestWKID&gt;4326&lt;/LatestWKID&gt;&lt;/GeographicCoordinateSystem&gt;</peXml></coordRef><lineage><Process ToolSource="c:\program files (x86)\arcgis\desktop10.3\ArcToolbox\Toolboxes\Data Management Tools.tbx\Sort" Date="20160517" Time="140944" Name="" export="">Sort CALA_historic_range C:\Users\James\Documents\NCSU_Classes\Spring_2016\Thesis\Historical_CALA\CALA_historic_range2.shp "Year DESCENDING" UR</Process><Process ToolSource="c:\program files (x86)\arcgis\desktop10.3\ArcToolbox\Toolboxes\Analysis Tools.tbx\Clip" Date="20160713" Time="153722" Name="" export="">Clip CALA_historic_range2b Americas_poly2 C:\Users\James\Documents\ArcGIS\Default.gdb\CALA_historic_range2b_Clip #</Process></lineage><copyHistory><copy source="C:\Users\James H\Documents\NCSU_Classes\Spring_2016\Thesis\Historical_CALA\CALA_historic_range2b_full" dest="\\LAPTOP-A679RC8G\C$\Users\James H\Documents\NCSU_Classes\Spring_2016\Thesis\Historical_CALA\refined\CALA_historic_range2b_full" date="20170104" time="14415000"/></copyHistory></DataProperties><SyncDate>20170721</SyncDate><SyncTime>13124800</SyncTime><ModDate>20170721</ModDate><ModTime>13124800</ModTime><scaleRange><minScale>150000000</minScale><maxScale>500000</maxScale></scaleRange><ArcGISProfile>ItemDescription</ArcGISProfile></Esri><dataIdInfo><envirDesc Sync="TRUE"> Version 6.2 (Build 9200) ; Esri ArcGIS 10.4.1.5686</envirDesc><dataLang><languageCode value="eng" Sync="TRUE"/><countryCode value="USA" Sync="TRUE"/></dataLang><idCitation><resTitle Sync="TRUE">Hody_Kays_coyote_range_1900-2016</resTitle><presForm><PresFormCd value="005" Sync="TRUE"/></presForm></idCitation><spatRpType><SpatRepTypCd value="001" Sync="TRUE"/></spatRpType><dataExt><geoEle xmlns=""><GeoBndBox esriExtentType="search"><exTypeCode Sync="TRUE">1</exTypeCode><westBL Sync="TRUE">-160.007042</westBL><eastBL Sync="TRUE">-52.616607</eastBL><northBL Sync="TRUE">68.503661</northBL><southBL Sync="TRUE">7.202359</southBL></GeoBndBox></geoEle></dataExt><idCredit>Produced by:
James W. Hody (North Carolina State University), and
Roland Kays (North Carolina Museum of Natural Sciences)

Citation:
Hody, J.W. &amp; Kays, R. (in review) Mapping the expansion of coyotes (Canis latrans) across North and Central America.</idCredit><idPurp>This shapefile depicts the approximate geographic range of coyotes (Canis latrans) across North and Central America in each decade from 1900-2016. The methods used to produce this figure are reported in Hody &amp; Kays (in review). File last updated: 21-July-2017. This file and derivations thereof may be used for non-commercial purposes only.

When using this dataset, please cite the original article: 
Hody, J.W. &amp; Kays, R. (in review) Mapping the expansion of coyotes (Canis latrans) across North and Central America.</idPurp></dataIdInfo><mdLang><languageCode value="eng" Sync="TRUE"/><countryCode value="USA" Sync="TRUE"/></mdLang><mdChar><CharSetCd value="004" Sync="TRUE"/></mdChar><distInfo><distFormat><formatName Sync="TRUE">Shapefile</formatName></distFormat><distTranOps><transSize Sync="TRUE">22.382</transSize></distTranOps></distInfo><mdHrLv><ScopeCd value="005" Sync="TRUE"/></mdHrLv><mdHrLvName Sync="TRUE">dataset</mdHrLvName><refSysInfo><RefSystem><refSysID><identCode code="4326" Sync="TRUE"/><idCodeSpace Sync="TRUE">EPSG</idCodeSpace><idVersion Sync="TRUE">6.14(3.0.1)</idVersion></refSysID></RefSystem></refSysInfo><spatRepInfo><VectSpatRep><geometObjs Name="Hody_Kays_coyote_range_1900-2016"><geoObjTyp><GeoObjTypCd value="002" Sync="TRUE"></GeoObjTypCd></geoObjTyp><geoObjCnt Sync="TRUE">11</geoObjCnt></geometObjs><topLvl><TopoLevCd value="001" Sync="TRUE"></TopoLevCd></topLvl></VectSpatRep></spatRepInfo><spdoinfo><ptvctinf><esriterm Name="Hody_Kays_coyote_range_1900-2016"><efeatyp Sync="TRUE">Simple</efeatyp><efeageom code="4" Sync="TRUE"></efeageom><esritopo Sync="TRUE">FALSE</esritopo><efeacnt Sync="TRUE">11</efeacnt><spindex Sync="TRUE">TRUE</spindex><linrefer Sync="TRUE">FALSE</linrefer></esriterm></ptvctinf></spdoinfo><eainfo><detailed Name="Hody_Kays_coyote_range_1900-2016"><enttyp><enttypl Sync="TRUE">Hody_Kays_coyote_range_1900-2016</enttypl><enttypt Sync="TRUE">Feature Class</enttypt><enttypc Sync="TRUE">11</enttypc></enttyp><attr><attrlabl Sync="TRUE">FID</attrlabl><attalias Sync="TRUE">FID</attalias><attrtype Sync="TRUE">OID</attrtype><attwidth Sync="TRUE">4</attwidth><atprecis Sync="TRUE">0</atprecis><attscale Sync="TRUE">0</attscale><attrdef Sync="TRUE">Internal feature number.</attrdef><attrdefs Sync="TRUE">Esri</attrdefs><attrdomv><udom Sync="TRUE">Sequential unique whole numbers that are automatically generated.</udom></attrdomv></attr><attr><attrlabl Sync="TRUE">OBJECTID</attrlabl><attalias Sync="TRUE">OBJECTID</attalias><attrtype Sync="TRUE">Integer</attrtype><attwidth Sync="TRUE">10</attwidth><atprecis Sync="TRUE">10</atprecis><attscale Sync="TRUE">0</attscale><attrdef Sync="TRUE">Internal feature number.</attrdef><attrdefs Sync="TRUE">Esri</attrdefs><attrdomv><udom Sync="TRUE">Sequential unique whole numbers that are automatically generated.</udom></attrdomv></attr><attr><attrlabl Sync="TRUE">Shape</attrlabl><attalias Sync="TRUE">Shape</attalias><attrtype Sync="TRUE">Geometry</attrtype><attwidth Sync="TRUE">0</attwidth><atprecis Sync="TRUE">0</atprecis><attscale Sync="TRUE">0</attscale><attrdef Sync="TRUE">Feature geometry.</attrdef><attrdefs Sync="TRUE">Esri</attrdefs><attrdomv><udom Sync="TRUE">Coordinates defining the features.</udom></attrdomv></attr><attr><attrlabl Sync="TRUE">Year</attrlabl><attalias Sync="TRUE">Year</attalias><attrtype Sync="TRUE">Integer</attrtype><attwidth Sync="TRUE">10</attwidth><atprecis Sync="TRUE">10</atprecis><attscale Sync="TRUE">0</attscale></attr></detailed></eainfo><mdDateSt Sync="TRUE">20170721</mdDateSt><Binary><Thumbnail><Data EsriPropertyType="PictureX">/9j/4AAQSkZJRgABAQEBLAEsAAD/4QAiRXhpZgAATU0AKgAAAAgAAQESAAMAAAABAAEAAAAAAAD/
2wBDAAMCAgMCAgMDAwMEAwMEBQgFBQQEBQoHBwYIDAoMDAsKCwsNDhIQDQ4RDgsLEBYQERMUFRUV
DA8XGBYUGBIUFRT/2wBDAQMEBAUEBQkFBQkUDQsNFBQUFBQUFBQUFBQUFBQUFBQUFBQUFBQUFBQU
FBQUFBQUFBQUFBQUFBQUFBQUFBQUFBT/wAARCAPZBUkDASIAAhEBAxEB/8QAHwAAAQUBAQEBAQEA
AAAAAAAAAAECAwQFBgcICQoL/8QAtRAAAgEDAwIEAwUFBAQAAAF9AQIDAAQRBRIhMUEGE1FhByJx
FDKBkaEII0KxwRVS0fAkM2JyggkKFhcYGRolJicoKSo0NTY3ODk6Q0RFRkdISUpTVFVWV1hZWmNk
ZWZnaGlqc3R1dnd4eXqDhIWGh4iJipKTlJWWl5iZmqKjpKWmp6ipqrKztLW2t7i5usLDxMXGx8jJ
ytLT1NXW19jZ2uHi4+Tl5ufo6erx8vP09fb3+Pn6/8QAHwEAAwEBAQEBAQEBAQAAAAAAAAECAwQF
BgcICQoL/8QAtREAAgECBAQDBAcFBAQAAQJ3AAECAxEEBSExBhJBUQdhcRMiMoEIFEKRobHBCSMz
UvAVYnLRChYkNOEl8RcYGRomJygpKjU2Nzg5OkNERUZHSElKU1RVVldYWVpjZGVmZ2hpanN0dXZ3
eHl6goOEhYaHiImKkpOUlZaXmJmaoqOkpaanqKmqsrO0tba3uLm6wsPExcbHyMnK0tPU1dbX2Nna
4uPk5ebn6Onq8vP09fb3+Pn6/9oADAMBAAIRAxEAPwDoKKKK+KP6jCiiigAooooAKKKKACiiigAo
oooAs6j/AMfkn4fyFVqs6j/x+Sfh/IVWoAKKKKACiiigAooooAKKKKACiiigAooooAKKKKACiiig
AooooAs3v/LD/rkv9afo+sXvh/VLbUtOuXtL23cSRTRnkHp0PBBBIIIIIJBBBIr1L4W/Bex+K/h2
4ni12Sx1WzdVkha03osZ3453DduwOcjG1gQQQa3vCVp/wglna+GdT+F9t4h8VzP55SR0nYwsxUSu
+x1iQHagwxGVZm2ZBfupYWbtK9l0PkcdnuGgp0FHmktGnpp8+hwvxWtb3xFHpnj1lza69GqShYiq
wXEKiJ1zlvlYxsy5OSAQQNpJ89r9C7XT7Hwb4RuJbTQ7e0MULXU2n6RCCHlCAssYCrvY7QoJAJwO
B0r4A1jVJdc1i+1GdESe8ne4dYwQoZ2LEAEnABJ4JJx3NaYyiqdp31ZycNZpPGRlQ5bRhs7/AHIp
0UUV5p9yFFFFABRRRQAUUUUAFauiagYZRBISY2OF4zgk/wAj/P8AGsqiplHmViJRUlZna0VXsLj7
TZxSHkkYJIxyOCfzBqxXmtWdjyGnF2CiiipEFTWdv9svILfzY4PNkWPzpm2xpkgbmPZRnOfY1DRV
K19SZKTi1F2Z9ZfAzw7HoPhM+bD9n1kyNDfLvLFWR22AjJA+RlIx1DA8gg16V6V4b+zfq13D4f1r
7c6rp0TJNHdSPnGEKMrMThQqxR4U4wpB6Fa9P8N6pq1zp8V3rkNnp0c0UGyNJGD+a2QQwYDaSSgC
8nORk8V91hKkPZRUdD8NzGnOGKqKbu7nQTNthY+1fGl1dz31w09zNJcTv96WVyzHAAGSSScDA57C
vsq4x5L89q+L68DPm7QR9Dwylz1H5BRRRXyB98FFFFABRRRQAUUUUAFFFFABUtvcPayiSM4I4IPQ
j0NRUUtGrMlpSVmddDIs8SSIchhkf4fWnVk6Dclt8B5AG9T7dCP1H5mtauCUeV2PFqQcJNBRRRUG
YUUUUAFFFFABRRRQBe03WLnSpMwPlOcxvkqSe5GevA5HPHpxXTafqunawfLeP7JPgALuABycAA9C
enBGeeM4zXF0VlKGt4uzODEYOnXV2tTubrw95m47Y5+MfMMN+B/+uKxbrw+iMR88D9geR/ie/eo9
I8UXGn+XFL+/tlwNpHzKOeh/oc8AAYrrbHVLPV48ROrnGWjYYYdOoPoSBkZGe9VHHYnDP3tUfLYn
LXTd7aHInRZ/scyRssoVg6hThvQkg8YHsaw7rS0QkTW4QseWK4JweSCOv4GvVIdJhmM4T927RsBt
5BJxxj8+BWPPpc8PIHmL/s9fy/wzXtYfOk7JvU8SeDXRHnEmj274wGTH91v8c1Wk0M8lJsnPCsP5
n/61d1caVbyZBj8txxleCMH06fmKozaCesUvGfuuO31H+FfQ0c1v9o4ZYRdjjm0W4Vcgo5/uqev5
gCoJNPuY1BMTEZx8uCfyFdVNp9xb5LRlgM/MvIwO/HT8cVXr04ZhKSvucssOkcvJDJFjejJnpuBF
NrqqY8EcnLxq5xjLKCf1rpjj/wCZGbw/ZnMUV0LaZbOxJiAJ/ukgfkDioW0WAsTmQdwARj+VbrG0
3voQ6ElsYlFazaGNxxNhc8Arnj86gbRZwCcxk4zgE5/lWyxVKXUzdKa6FCirLabcopJiOP8AZIJ/
IHNQyQSRjLxsgzjLKQM1qqkXsyHFroMooorTckKKKKYBRRRQAUUUUAFFFFABRRRQAUUUUAFFFFAB
RRRQAUUUUAFFFFABRRRQAUUUUAet/BPwa9zcW3iNLkf6PPJA8BXGVMZG4HucsOMDjJ9j7mR3ryv9
n9Y/+Ecv2Fyzy/aMNb7xiMYyGC9QWyck9do9K9VPStFse/h4pU1YWiiimdIUUUUAFFFFAFPUbee6
sZY7W5aznZfknVVYoexwQQR6j0PBB5rwPxx4T8axob3UpZdRijZ3LQuXWPkkkLztUhQeAABtBweB
9D8UUGNSkqi3Pmrw/wDGLxD4fjmiklXUg7bv9OLOyEDkAgg4PHHIz9a6bT/2hrhYSL3SI5Zdxw0E
pRcYGAQQ3Oc859OK9K1L4d+G9W2efpFsAmceSpi6+uwjPTv059a8n8dfBS60nddaL5l7ajGYMbpg
TwTgDBGccgZGemATU6nFKFektHdHUaP8fdLvJyl/YzWALKFdWEi4PUtwCAPbJPP0ru9C8YaP4mDf
2bfx3LKTuQEq+BjJ2kA45AzjHOK+S3QxsUcYIOCDQsjxnKEqfVTilzGMcZOLtJH2d06UnJr5h0n4
s+J9J2gai91H5gkZbkCQt0yu48gEDoCOp9c16n4V+OGl65etbX0B0liB5Ukkm9HJOCCcDbjIOTxj
OSMVV7ndDEwnpsem0UmfSlpnWFFFFABRRRQAUUUUAFFFFABRRRQAUUUUAfM/xkvjeePL0CbzoolS
NPm3BCFG5R6YbOR2Oe+a4evRPiV4ZTUPEWqX+h5vYopSL2ONG3W8nJYtkcglWO4HA6cDGfOyCpIP
ykHBBFZvc+drX522FepfAGa4XxFeRKc2z25LqXIGQVwQAOSCQOccMSD2PltXdD1KTSNYs72LaZIJ
lkAkztyCCM4I4yPWhaMVOfJNSZ698YviI9reXOgQRAx+Ttn82NXVi21lIB6YAxnrljgAgGvFvMby
/Lz8md2P0zWj4n1h/EHiC+1B2b9/KWAZ920Z4UHuAMAdOAOB0rMoZVWo6km3sb/gzS9a1bWre30V
pobhsnz0Yqsa9GYsOgwcHHJzgZJwfe/Afw1sfB8EdxIFutXIJkuucAnqFHQDqM4ycnoDivIPDXjK
az1LTtKs5bpNISTa62URWe5BcMCQrA7mwq5DZA4Gec+66l4iljvLKDTYbe/86aS3kka6CLDIqltj
YVjkgN24xz1qo2O/DRglfqb56ULRuqlYaxY6pv8AsV7b3fl43/Z5VfbnOM4PGcH8qo9G5dJo6iuf
17xfDoLTRTWl0ZtoFtiJmS5kIO2NWUNhsjGGAPcAil0fVr2+s/I1eJNF1G4eRbeFZ43dlABDL1BK
g4PBHy5wAcUC5lexrxXkE9xLBHPG80OPMjVgWTIyMjtketWM15V4Z+FOq6f4mfULvV3hS1PlWzwg
M8qeXtBIYELgEAAg42kDAwT6qKCYSlJaqwtFFFBoFFFFAH5mUUUV8Uf1GFFFFABRRRQAUUUUAFFF
FABRRRQBZv8A5rjf2kUMB3xjHP5VWqze/wDLD/rkv9arUAFFFFABRRRQAUUUUAFFFFABRRRQAUUU
UAFFFFABRRRQAUUUUCbsrs7Lwb4u1bw7ayWem6+PD8WoKUuJ2jLcDdg7lVnUjccFcHkHPFfTGm6J
r/gD4e6FD4Njttf1zWL1J9Q1C7ke4hdpYmaSfzAV+T5VAbuMcMzc+b2P7JWs6lY6K8ms29qkkRe8
SSEs9uxUEKoVtsmGyCdyjjIznFfTvh3RYfDehafpVuzyQWNvHbRtIQWKooUEkAc4HOAK+hwlKpFN
T+R+NcQ5hg8RUjPCtN/a0tf1Z8Q+PPEfjzwn4s1LStU8Vai99C4eY2d9KsWXUOAoG0AYYcbQOwGA
K7bwJ8O9C+MHwyvTbYsPFtjdO73lxdGaS5d1DbpeAQjncBwSpQkFjvDfR/ij4X+GPGmp2eoazpMN
7dWf+qkYsMgHcFcAgOucnawI5PHJz4h4+8H+CLrxhJ4j03xlpPh6fTF8p9PaHe8c9uWQMsXmKcrs
QKgUqxRThg2CnQcJNyd0+jHTzeniaVOnRh7OpH7UVu15LufNFFPuFiWeQQMzwhiEeRArMuTglQTg
kYJwSAeOetMrwJaPQ/YabcoJveyCiiikaBRRRQAUUUUAFFFFAG74ckLRTx9lIYHvkgj+grYrF8N/
8vH/AAH+tbVefV+I8ut8YUUUViYBRRV3T9PNwd78RA/iT7e3v/kJyUdWTKSjqaekzXEel/ZzNJ9m
eTzhDvOzdjAbbnGcd8cjAzivQtQ+MniDUtJSxl+ygo0Ti4SIiTcjKysckrnco/hx9BXChQoAAwAM
AAUVjHFVqd+SVkeBXweHxEuapBNnZ+JvilreualHc297PYRrbrC0MDsiFipDtt3HnczYPUAL3Ga4
yiis6tapXd5u48PhaWGjy0opfmFFFFYHWFFFFABRRRQAUUUUAFFFFABRRRQBY06YQXkTnpnBJOBg
8Z/DOa6iuPrsK5Ky1uebikrphRRRXOcIUUUUAFFFFABRRRQAUUUUAFPimeCQSRu0cg6MpIPPBwRT
KKNGrMTs1ZnX+H/GxhuIlvxn5sGdQOhIHIGOgJ5HoOD1rp2aNiTE4kjyQrAgggHHUV5TWxDrNxpW
ol42LwNgmMn5WyACR2zx1Hp3GRXBVwqlrDRnj4jAxneVPc7qaCO4XEiBx2z1/A9aoz6MrcxPg5zt
bkfn1/nT9J1m31aENGwWXGWiY/MuMZ+o5HPv2PFX6441qtF2ufO1KXK3GS1Odnspbfl0+XONy9P/
AK341TmtYrj/AFkat7kc469etddVeewguAcptOc7l4Pv9fxr06OZOPxaHJKgnscbNocT8xu0Zz06
j/H9apSaNcpjAWT12t/jiuwn0d1yYm38/dPB/Pv+lUJIZITtdGTkgZHHHp617tHMnJaSucsqC6o5
KSGSHHmIyZ6bgRTK66q8mnW0mMwqMf3Rt/livTjjl9pHO6D6M5mitiXQQeY5SOOAwzz9Rj+VVZdI
uY84QSDGSVP6YODXZDE0p7MwdOUd0UaKdJG8TYdGQ4zhhg4ptdKknqmZtdxskKS43or46bgDUL6d
bSHJiUcY+XIH5CrFFaKpOOzYuVPoUpNHt3xgMn+6f8c1FJocZX5JGBzyWAI/pWlRWixFRfaI9nHs
ZEmhuFGyUMc9GBAx+tRNo1wqkgo5/uqef1AFblFbLGVUQ6MGc82m3KLkxHA/ukE/kDmomtZlBJik
AAySVOMV01FarHTW6I+rrucrRXVFQykEbgRggjiovskH/PCP/vgf4VqseuqI+rvuc1RXQf2Xa/8A
PL/x4/41D/YkH96T8x/hWqxtNkewl0MWitY6ENxxPgZ4BXPH50n9hf8ATf8A8c/+vW31ul3F7GfY
yqK1l0MbhmfIzyAuCR+dSf2JB/ek/Mf4VDxdJdQ9jPsYtFbkej26nJ3Px0Y8fpipP7Ltf+eX/jx/
xqHjadyvYSOforo47G3jXAiU85+YZP5mnfZIP+eEf/fA/wAKj69G+iK+rvuc1RXVKoUAAYAGAAOK
Kj6/5D+r+ZytFdYqlyAASewAya7rw/4Fmkulml064mCsjFEkVGgIJyGWQYYkANt6YIzwwrWnipVH
aMSlhnLqePiznZC/lPhSATg9+n8jW9pfw58Sau2INKnClPMEkw8tCOMYZsA5yCADyMmvqWGBIY0j
SNVRQFVVGAAOAAO1S4Neoo9zpWCj1Z5v8HPBeqeEbXUzqcSQPcPHsRXDH5Qck4yADu9c8HgV6T0p
DS1Z3QgqceVBS1n6jrFlpMe67uY4cqzhWb5mA67R1J5HA9RXGap8YLG1m2Wtq9yFLBmkfZ0PG3AO
c88HBA6jrjGdWFP4mNyUdz0Ok/CvEb34ta1ceX5Tx2xUHPlRgBiemQ248Y7EdT7YpSfE7xDLG6Ne
gBgRlYlU88cEAYP0IIrjeOpLYj2sT3vNGa+cv+Ew1z/oLXn/AH+b/GrVj8QNfsN23UZJd2M+fiTG
M9M5x17deKhZhBvYXtUfQfSivFdN+L+r2uBdJDeKXBZmXawXgEDGAOhPIPJPbAHouj/EHRNZkhii
u/LuJjtWGVSrZycD05xxz3x1rqp4qnU2ZcZqWx01FFFdZZ5T8RPg9J4m1hdQ0qS2tHkU+ekm4Bmy
TuGAeTnngcjPJPHk/iXwDrPhWQi9tWMW4qtxGNyNyQMH1IBODggDJAr6tqKeCO5heKWNZYnBVkcA
hgeCCO4NKyZxVMLCd2tz41or6N1L4IeGb6fzUiubTjBSGbgnJOTuBOefXHA4rkNS/Z7vFZPsGqwS
g53/AGhCmOmMY3Z79emO/aOVnBLC1I7HEeD/AIiar4NmlNs4uYpF5guGYxhiRlgARzgAZ9K9M0/9
oWwmmK3ul3FtFtOHhkEhJyOMELx15z29+OK1b4J+JNMyYoYr6NULs9u/pngA4YnAzgA9QBntz3/C
B+I/+gHqH/gO3+FGqHGdalpY+ptN1K21eyhvLOZbi2mXckiHg/8A1/5YxVzrXzj4Ij8Y+DNTWe30
W/ktnOJ7doHCuufocEZJBwcHPUEg/RueAatHqUqntFdodRRRTNwooooAKKKKACiiigBBmsfxdJPD
4Z1WS2l8mZLaRlkAOVwpJxgjBxnB7HB5xitiszWNbt9DFl56SP8Aa7lLVPLAOGbOCckccc4/KgmW
x8p6brM+lXkkwVXkYEEsCGVgchlIwVZSAQQR0wcgkFmqaxc6xJHJdFHkRdpkVArP3JYgDcxPJY5J
7k17L480nwjoMP25NFt7yKS4aC4niuGIt5eCFMatyRydoK4wBxkEeMan9iMwayMuxizFJAPkyxwo
IA3YGMnA5JGOMnNqx4NWDp+7e5UooopHOFFFFAGvoPii88Nx3JsCIbi4Xy2uBncE7qOwycHI5BAw
Rzmbwx4x1Hwrqf2y1lBdgFcOoYMuQSuD0BIGcYPHBHWsKii7LU5RtZ7Ho+rfFqXU5bS4MYZor83Y
tZtxjQBFWPBBBJUhiQCAS2SOSB3Pw/vtL1zxtqWr2Vw0c1zbnNl5OFUeYAX3g4LHaGIx1fqcGvn+
ur8DXi2sepLbOltrLRYtbqSRUABOHXLcLlSTuBUgqAD82DSbudVOtLmXMe9X+o2t9dW09vZ/8TFZ
vssztCv2q1Urgsu7OQrSx5I3LhieQa8l8R+N7rSPHFvJBeTpbwwW8LSTqHm8tQjsjgEEtvBDDOck
gkDNcHqXn6feXFm1wkxilI86FiVfHGVPGVPUcd6osxdiWJJ7knJocgqYly20Z7V4q+Ndzp2sXVrY
i2msDAGhuUB8zc0YIPJxkMc4I7YOOcct4f8AjVrOirDHMq38SsTKZ5HZ5MkHO4k4IAwAMDkkgnmv
PmYuckknuScmkpXZk8RUve59E+G/jdoesyRQXYk0y4fj99ho8lgAN49cg5IAHNegQzR3ESSxOssT
gMjoQQwPIII6givjavoL4D2pj8LXFybp52mnwYtxKxkAeoHzEHkgkcKOxApNs9DD4iVR8skenUUU
VR6B+av27/p3h/74/wDr0fbv+neH/vj/AOvVaivij+oyz9u/6d4f++P/AK9S/aB9l83yId2/bjZx
jGao1Z/5h3/bX+lAB9u/6d4f++P/AK9H27/p3h/74/8Ar1WooAs/bv8Ap3h/74/+vR9u/wCneH/v
j/69VqKALP27/p3h/wC+P/r0fbv+neH/AL4/+vVaigCz9u/6d4f++P8A69H2z/phD/3x/wDXqtRQ
BZa/LYzDC2BgZXPHp1o+3f8ATvD/AN8f/XqtRQBZ+3f9O8P/AHx/9ej7d/07w/8AfH/16rUUAWft
3/TvD/3x/wDXo+3f9O8P/fH/ANeq1FAFn7d/07w/98f/AF6Pt3/TvD/3x/8AXqtRQBZ+3f8ATvD/
AN8f/Xo+3f8ATvD/AN8f/XqtRQBZ+3f9O8P/AHx/9ej7d/07w/8AfH/16rUUAWft3/TvD/3x/wDX
qW2nE8mwwQgkfKQvfGefaqNPgk8mZH5wpBOOuO9AE327/p3h/wC+P/r0fbv+neH/AL4/+vTbxPLu
pBnPOfz5/rUFAFn7d/07w/8AfH/16Pt3/TvD/wB8f/XqtRQBZ+3f9O8P/fH/ANej7d/07w/98f8A
16rUUEyXMrH1tpP7Q/gXwb4BtbXSbq91C6tLVUh0+4SQSlsABWkK7AATztJAAwoIAFdB8L/2hdA8
ZaIG1m9s9D1eHCTwXEwjRzjh4yx5U4PGSV6HPDN8U0+KVoZA69VOeRxXqRx9RNaaHwlThDCTg7Tf
M3ufTvxQ/aqSxuNR0jwrbpcsqeUusM+UV84Yxpg7wB0YnBPOGXG75juLiW8uJbieV5p5WLySyMWZ
2JySSepJJJJ5JNTN9kmJOXgJ56ZXPfAHNL9iEig27+bg4YYwfbr2/wA/TjrV51n7z07H0OW5Rhsr
hy0lr1bKlFWDp9woJ8s8DPBB/rVeuc9wKKlS1lkxiNjnkEjA/PpSyW0sed0bcckgZH5jigCGiiig
AooooAKKKkt4TcTxxDqxAyBn6nHt1pPRXYnornQ6HB5NiHI+aQljkYOOg+o7/jWhSRoI41RRhVAA
HsOlWbexlueUXC/3m4H/ANf8K8ycldtnjTmrtsr1attOluMHGxP7zensO/8AL3rVt9Oit8HG9/7z
fh0Hbp9ferNckq38pxyrdIlO30uCHkjzDj+Lp78f45q5RRXO5OW5zOTk7sKKKltbeS6uYoYozLLI
wVUUEliTgAY659uacU5OyIlJRV2SLZyx+RJNCywS4ZWYEKVyVyD6ZBGfUV77YfB/wzeeHblLCY3D
3S4S+3rKUwQcLgbcZX68kZpnjqG1sfhfb6THDFDeXMUUcFpCjAs+5WO1SN3XJ+YZyeeTVL9nuG8T
TdVebzBatKixqzZG4Kd2Bnjgr2GePSvq8JhKdGuqM1zcy37HwmNx1XFYf6xCXJyvbuee678I/Emh
scWLX0W7aJLX58kgnhR8wAxjJAGfrk81faFqGmzzQ3FnLHJCiySgof3asFILen3lyD64NfYuKhuL
SG6hkiljWRJFKsrKCCDwQR6V01MjpSbcJWOalxHXjZVIpnxjRX1C3we8KMxJ0tcnr+9f/wCKqG5+
DPhe4vIJvsJiEY2mKOQhJBgAbh6jGcjGT1zXm/2HW7o9dcSYfrBnzJRX0rqHwT8N32pC88mW3G4M
0ED4jY5JORjgc9ARjAxXkvjj4Zv4U1bykuHezly8MjR9sn5ScjJHGcdc5+nn4vLq2Eg6ktUd+Fzr
DYqagtH5nCUVoS6HcR52bZBnAAODj1OeP1qnLbSwZ8yNkGcZIOM+x6V5Kkn1PbjUjLZkdFFFUaBR
RTlUswABJPAAHOaA23G12FYdjoryYe4+RMghO5Hv6fz69K3K46sk3ZHmYmcZOyCiiisDjCiiigAo
oooAKKKKACiiigAooooAKs3H7y3t5OpA2HHQY6fiRVarI508gckS5P0xjJoAhimeCQSRu0bjOGUk
Hnjgiuw0PxYl1iC8KxSheJWICsR1z2Bx+BOenArjKKxqUo1FructfDwrKzWp6tRXC6P4pn08LFOD
PbgBQMgMgz2PfjsfQYIFdpa3cN5EJIJFljP8S89gcH0PI4PIrx6lGVN67HzNfDToPXYmprKJFIdQ
w7hhkU6isE2nochRn0mKXJT902c5Xkfl/hiqM+lzw5IHmDP8PUD6f4Zrcorup4yrT0vdGUqcZHLs
pViCMEHBGKK6SaCO4XEiBx2z1/A9aoT6MGyYnx6K3+P/ANY16lLHwlpLRmEqTW2pksoZSCMgjBBH
FVJtKtpsny9hPdDj8h0/StGa1lt8eYhUHoev6jioq9SnW0vBnPKCejRkTaD1MUvphXH8yP8ACqc2
l3MOTs3gd0Of06/pXR0V3RxlWO5k6MX5HJsjRsVcFSOqsMGm11kkaSjDorjOcMMjNVJdItpOiGM5
ySp/TByPyrrhjov4lYxdBrZnPUVrS6C3WOUHngMMcfUZ/lVObTbmFsGJm5IBQZ/l/WuuFenPZmTp
yW6KtFFFdF77GYUUUUAFFFFABRRRQAUUUUAFFFFABRRRQAUoyxAUZJOABSV6T8H9GtL6W8u57dZZ
7dkMLtn5chskdjyOuOo9RW1Km6s1FdSox5nY0vhj4Ju9Juv7TvY408yJlWKRSJI23YyQRxkA8g9/
evSqKK+npUo0o8qO1LlVkFFZeueIrHw9bia9mEYbOxR95iBnAH5cnA5HPNeeeJvi4Lm1a30mKSMy
Lg3Eh2svXOAOnbnOeT0wDUVK8KS956iclHc9D1jxDYaHDJJd3CKyrv8AKDDewzgYGeee/Trnoa86
8QfGCWbMelR+QnaWQAufunoQQP4geGyCCCK82kmeZsu5bqRk+vpTK8epjpz0jojmlUb0WhZvNQub
+RpJ55JmbgmRyxIHAySSTgADJyeBVaiivPlJyd2ZBRRRUgFFFFABSg7WBBwQcgikopgeg+FvGWte
G4YTewTX2kSOqrMQW2gAjCN3Ax06ccYyTXrdjew6haxz28glikGVYf54x79MV88eH/El74buvPtH
XOArLIMgrkEj2zgZIwfevavBXiW08QaYv2WzexCFh5QjPljBB4YALznPY9eK9vB1ub3Gzqpyvpc6
eiiivXNgooooAKKKKAEpaKKACiiigAooooAKKKKACiiigBBXmnx8Yr4MtiDgi9jOf+AvXZatr8Vn
qFppkMkZ1O8z5Ub5IRQCS7Ac4ABwMjcRjI5I85+PxnuNB0i5t5PM09pG3vG4KMWUFDjPOQGwR0BP
rSexzVpL2bPHdN1m40y5MikTI42ywyklJVOMqwznsCCCCCAQQQCI7y6guHkaO0SAschY2O1eegHJ
wBxySfUk81VorM8K7asFFFFBIUUUUAFFFFABSqxXOCRkYOD+lJRQAUUUUAFFFKrbWBwDg5wRx+NA
HZ/DXwe3ibUysm5IFKq+0OrbSCchgjKOmQGxnoOuR9J2NnFYWkFtCmyGFFjRck7VAAA59h3r5gtv
HmoXV5EupXE01j8oNpC6xxfKBtAQqUABAJBUjjp1r2PQfioNRuBbjTLu5iEDSJNARPM4U4BeNAAh
Yj1wCw6A5rSNj1cNOEVZbnotFVhdKsMcs3+i79oKysMqzEAKSCRnJA4J5PGasbh60z0z8zaKKK+K
P6jCrP8AzDv+2v8ASq1WZv8Ajztf+B/zoArUUUUAFFFFABRRRQAUUUUAFFFFABRRRQAUUUUAFFFF
ABRRRQAUUUUAFPhbbMhxnDA4Jx39aZRQBYvl23cgyTyDyfUA1XqzqP8Ax+Sfh/IVWoAKKKKACiii
gAooooAKKKKAJLeY28yOBnb2P5VKLiBeRbDPONzEj8qrUUATTXcszElyA3G1SQPypEupY8YkYY4A
JyPy6VFRQBowSQXUcnniKNyeqjB+uT/n86pzW5g2ElXDA4ZTkcdaiq5atHcRrFKVQIdyseOM8gnP
fPb0oAp0Vd+3Bpij7TbEldoXt2I7+lRvYSY3xfvo8ZDLx+nXNAFatvw3ZeY7S4BbPloPc4yf1Azn
uaxY0MkiooyzEAD3PSvQ/D2mi2t0PZBtU8jJ7n8ST39a5cRUUI+px4qp7OFupdt9Lih5f963qw4/
L/HNXKtLp0zRs5G3AyFPJPtiqteE5OTuz5xycndhRRRSEFKMsQFGSTgAUlWLBbmS+tltPM+1eYvl
eWMtvyMEY75x05qoR5pJETlyxcuyPXfB/wAB4r/T4LvWbm4haVCTaxqEZCTwSTntzggHJ5wcin6N
4T0O6+K0tlYQm3h0qJZx5Eu4PKrLndkHGM7SM9u1ewaRHcw6XaR3jq90sSiV16M+BuI4HfPYVW0/
w5p2k3lzdWtpHHc3Ls8s3JcliCRk8gZGcDiv0CGXUoqHJH1PyueaV6kp+0m9dFbY5XRfBt3qXiTV
NT8QwJMUu1bTsvlkRC2wjHQYYcdznIzye9VQowoAFOor1KdKNP4dzyKlWVRpyHUUUVuZBSUtFADa
wfGWh/2/4eurVVBlxvjJHIYcjGSMemc9zW/SMB0rGtTVam4S6lwk6clJdD5dZSjEEYIJBHvTa6z4
jeGW0LXpXijxaT/vEKjAUk8rwBjn0zwRnrXJ1+PYijLD1ZU5K1j9Iw9ZVqaqRIJrC3mzviXOckgY
OfcjmqU2gRNzHIyHOcMMjHoOh/WtSisVOS2Z2RqzjszNh0GKM5kdpTnoOBj37/rV6G3jtxiNFQYA
O0c8ep7/AI1JRQ5OW7CVSUt2FFFFQZhRRRQAUUUUAFFFFABRRRQAUUUUAFFFFABVm0+dJov7y5AH
UkcgCq1WNPIW8jycckc/Q0AV6KU5UkMMEHBBpKACren6pcaXKXt327sBlIyGAOcEf1GDycEZqpRS
aUlZkSipK0ldHoWj+ILfVlxxBcZwYmbJPU5B4yMDnjIx9CdSvK0cxuHQlHUghlOMEdCDXWaL4uEm
IL84cthZgABg/wB7pj0yBjnnGCT5dbDNe9A8HE4Bx96nqjqKKariRQ6EMjAEMpyDnoQadXnni7aM
KKKKACqc+lwTbsDy3PQr0/LpVyitIVJU3eLsS4qW5iT6TNFyn71cZyOD+X+GapFSpIIwQcEEd66i
o5oI7hcSIHHbPX8D1r06eYSWk0Yyop7HN0Vqz6MGyYnx6K3+P/1jVCSxnhGXibGCcjkceuOlepTx
NKotGYOEo9CGiiiupO+qMyGa1iuP9ZGH7ZI5x169aoz6GjZMUhQ8na3I9hnt+talFbwrVKezIcIv
dHOTaVcw5OzeB3Q5/Tr+lVSpViCMEHBBHOa62o5oI51xIiuMEDcOefQ9vwrthjn9pGMqC6M5Wity
bQ4pOY3aM56HkY/n+tU30W4VSQUc/wB0Hn9QBXfHFU5LcwdKS6GfRViTT7mNsGFycZ+UZ/UZqvW6
nGWzM7Pqgq3Y2IvWK+fFExICCRgAxJGBk9OvU8YB74BqUVovMRrX3hi/sbdLh1jlhZ9geGVZBuwD
glScHBzgnOOegOMzy33EbW3KMkYOQPU1rjxhqsVrFb29z9jij6LbKI88AZOMZOAOTk8detR2Pia+
snnYNHKZj+9M0SuW53Hlgep5PqQCeRWr5HsVpfQyaK6S4ufDuqW8LGKfSZ1GHS3TzUc4HILMCOcj
BzwB71TutFhkt2udOujeRJy8bLtkQE4BZeeCeAQSORkgkApwfRhbsY9fRXhOwgsvD+n+RGELW0ZL
DqeN2MntlmOO2TivKPhz4PbXtTNzMyxw2bo7RSJuMhJzgg8YIByfpXuQwB9K9fA0nFOckb0otasi
aVYygZwpc7V3HGTgnA9TgH8jXJ+OPHkPhy3ltrdt2osny7QCI8kdcnrg5AwegyMHnmviN8QCWn0m
wZlCkxzyYIJwSCoz27Z7/Tr5k0jSHLsWOMZY5oxGM5W4Q3CVS2iL+s69e6/defezGWTAA4wBjpgD
gd+nqT65zqKK8Vtyd3uc129WFFFFSAUUUUAFFFFABRU0dpPNC8qRO8SEKzKMgE5IH1OCcexqGnZg
FFFT2dlcahcLDbQvcTMDiONSScDJwB7Ub6ICEAsQAM5OAAK9c+EdrqlraTx3CGCyLLLGksJBfcDy
rZHHC9QfwzVv4Z+HFtNDZtQ01YrxLgspnhAcABcEEjPBzzXer0r28LheW1Rs6oQtqLRRRXrmwUUU
UAFFFFABRRRQAUUUUAFFFFABRRRQAUhpaKAPMbH4Py3l9Jqeu6zcy6o7hw9k+wRkEkEMRk8BegAG
MAYxXUT+B7LULOW11S4u9Xt5JvtAS8kHyPgj5doXAwfu9B2A5rpawvGHiq28IaLJqFyGbkJHGvG9
yCQM9hwefY9TwQx5IQTbPE/iH4S8OeFdQuVimmllLIyWcZAESsr8FuSSGCHBAO0jqSWHncjKzkom
xey5z+tWtZ1STWtVu76UKJLiVpSqggAsSSACTgc+pqnWR4NSSlJ8qsgooooMwooooAKKKKACiiig
AooooAKKKKAJ9PsZ9TvoLS3UPcTuI0UkDLE4AyeBz616Z4FvL/wzfWsFxqawW4yxt7Aw3CPGvzyt
Jh+DtH3gC2BgdAK8tRzGwdDtIOQRU9mrXN5GpnW3MrANM2QFBPJOAeO+ACfQU0zSEuR3W57BqnxL
t9f8D6vBcvBPeyF5Y7dSf3cYlTapIxucAkjbkEJlhnIPjf2iX/nq/wCZq5eaDe2W93gZ4FbaJkwy
NksBgjIIJVgCCQdpwTg1o/8ACA6//wBAu7/8B3/+JouzWVSpNnz3RRRXxx/YQVZm/wCPO1/4H/Oq
1WZv+PO1/wCB/wA6AK1FFFABRRRQAUUUUAFFFFABRRRQAUUUUAFFFFABRRRQAUUUUAFFFFABRRRQ
BavG82OCUjDuCG+oOM1Vq3a4uIXtzwxO5G56gc5/Afz9qqUAFFFFABRRRQAUUUUAFFFFABRRRQAU
UUUAFFFFABTo5DFIHHVTkU2igDY0hINT1S0SQPHIXyzRqCOMnoT6DrXpsUlvZxgW0bBgMBnxx9B+
fP8AOuB8CWvmX1xcE/6pAo+rHr+QP5121eLi5c0+U8DHT5p8vYkWdxMJc5fOcn/PTtVj7ZBuYm2B
LHJJbPOc+lU6K4TzSz9s/wCmEP8A3x/9en70vVYN5cMoOQ3QEHrn37/5NWdH8L6pr03l2NjNO24K
xVDhc9Nx7A4PJwODzwa9C8N/ALUrySKXV7iOyh/ihiO+ThumfujIyc5OMjjtXZRwVeu7QiediMxw
uGXvzV+yPObLRZNQuIbaCVJbiVtiRqRyxIAGSe5I5OMV7R8L/hC2hzLqmtxq18rfubfIZYsHhieh
Y9uw69eneeGfBGkeEoAlhaKsuMNOw3SNwAct74BwOM84roDX12BymNBqpVd5Hw2Y53PFJ0qK5Y/i
zP1XWrLQ7Y3F9cx20Q7yHGTgnAHc8HgcnFcReeOtb8TMIPCumN5EmQNSu1KxAZKllHQ4OCOc8Eba
ueOvhdD431a1vZb+W2WNBHLCi5EihieDkYPJ5ORz09ev0zS7bSLGG0s4lht4V2qi9Px9Seee+a9O
Ua9Wbj8MV+J40ZUKdNSXvTf3L/MzPCOg3Wi2LtqN42oalOd887evJCL6IpJwPUkgDOK3zQMUH867
YxUUkjilJyd2LRRRVkhRRRQAUUUUAZmtaLba9YyWl0u6NxwRwyn1Hv8A5714h4g8B6pod5NGLaW6
towXFxGhKleeTjoRg5H9MGvoCgqGFeNj8spY5Jy0l3PRwuOqYRvl1XY+X/ssv/PJ/wDvg0v2eX/n
k/5Gvp3y1/urR5S/3RXgf6tr+c9X+25fyHzE1rMsZcwyCNTguVOBnPBPTJxx64NRV6l8Z7gKunQJ
KBku7xA9egBxn68/WvLa+Wx2GWErOinex9Bg67xNL2jVgooorgO0KKKKACiiigAooooAKKKKACii
igAooooAKdG5jdXHVSCM+1NooAnvlC3L45DHcD65549utQVavB8tu45BjABB7jr/ADqrQAUUUUAF
FFFAGvoviKbSmSNyZbTJzH3GepB/XHQ5PQnNdvY30OpWqzwNlDxg9Qe4I7Ef/X6YNeY1Ysr6fT7g
TQPscAg9wR3BHcf561x1sOqmq0Z5mJwUa3vR0Z6dRWXo/iCDVlCD93cBctGf1we//wBetSvIlFwd
mj5upTlTlyyVmFFFFSZhRRRQAUUUUARzW0U/+sRW7ZI5/PrVObR4m5jdo+eh5H+P61oUVvCvUp/C
yHGMt0Ykmkzo3yhZBk4IOOPfP/16qPG8Zw6MhxnDDFdNSMAykEZBGCCOMV3wzCcdJK5k6K6HMUVv
S6bby5OzYTjlTj8h0/Sqcmivu/dyKRk8MMH26Zz+ld9PG0p7uxk6UlsZtFSzWk0HLxsBjJbqPzHF
RV2xnGSvF3MrNbhTXRZFIcB17qwyKdRWqbQt9yrJpttI2TEAcY+UkfoMVWk0GIj5JWU55LAEY/St
OitY16kdmQ4Rl0MWTQZBjZKr+u4EY/nUDaPcqxAQOP7ysMfrg10NFdEcZUW5Dox6HLvZzx53ROAu
cnacce/T8al07ULzT5y1lcS28rjYTExUkEjgke4FdHUljo8erajBD9n813cZ2rk4HU9RkAepA4rr
o4xymotasz9hbVM9l0iKaHS7NLjcbgQoJNzbjuAGcnnPPeuV8f8Ajq30ezurC2nkXUyoA8tfuZwe
SfVScEZx9cV10kkOn2eW2wwxKBgDAUDgAD+leAa5Yz32p3d2rCQSyF/mIDNk9TwBnvxgew6V9di8
VHDwUL2bKlzJe6YryNIxZzkk5JNNqaaznhzviYAY+bGR+fSoa8NSUtU7nI01uKMsQFGSTgAVPHZT
SZJHlhRktJkCm2snlXEb8Yzgk9MHg/zp11JLHNJGXfGSApYng9O/pTJF+w/9PEP/AH3/APWps1o8
KB8q6HPzIcj05NQVNDeSwYCPxn7p5H/1vwoAhqxa2ZuJAHdbePIzJJkAAnGeASR34HapJL9WORbx
g5JJYZ/wqKa9lmUq7/ITyAB65+tMDcs4dF0WZJ7m5GrOvIggVljbjAy5wwIPPCkHAGeTjofDuv8A
hPzpxc2P2JJl2eWyiRFUDhi3LBiSR8uBgjjjNed0VvGtybLQtStsj6E8N2fh9bOWLSVt2hmUNNGp
3HDDADg5I4B4Pv71m6l8LNEvo8RRPZyckNGxIJPQkEnIB9COv5eJ291LayI8UjRujBlKnGCCCCPc
EAg9iBXd+A/iNeWupJZ6pcNc21w+BNM/zRMcAHJP3fUE+49K9GGIpVLQnGxqpxlo0F18HNRXUGit
7mJ7bbuW4l454G0gZOevP059Op8G/DOHw/Ot5eyJd3i/cVQdiHPUZ6nAGOODnrwR3WcDNeb658Xo
oZXg063DNnas854B3EElARwQARlgeeRxg9HsaFB87L5Yw1Z6SKpf2pD/AGodPywuPJE4GOCpYrwf
UED8x745TSfidaalNbwiLa+3/SZZJFiRDwMruPzDOeM5wOAaNIa+1bxe15HPb3ulxAstx5CqyBlJ
EQYrnI3ZOD0ODgnFdCrRlbk1L5r7Hc0UUV1FBRRRQAUUUUAFFFFABRRUMrsigiNpDuAKqRnBIBPJ
HAzk98A4yeKAJqKKKACiiigAooooAxPFnia28JaHcajc/MI8BI9wUu5OAAT+ZxkgAnBxXzl438fa
h4zvXMsrR2QYGO1VzsUDIBI7nk8kZOT0GAPcvib4DPjTS4/KneO6tFkaJFAIkJAO05IwSVXknA5y
D2+bNQsZ9LvrizuE8u4gkMcigg4YHBGRweR2qJXPKxkpppdCCiiipPMCippbOeCCKWSJo45RuRmG
AwyRkeoyCM9Mg1DQGwUUUUAFFFFABRSjLEAcnOAAO9alv4fmv7FLizBlcTC3eEA7xIwJUAY53YYD
BJyvOMjIUk3sZ0lvLDHFJJGyLKpaNmBAYAlSQe4BBH1BqOu18baDqHh/w7olrf2UdkUMi4SXc0rZ
BLkAlRwyqD947eTgKBxQBYgAZJOAB60PQcouLsFFSXFvLZ3EkE8bRTRsVeNwQykHBBB6EU6azlt4
YZZEZUnUtHuBG4AkZGRyMgjI7g+lBBDSqxRgQcEcg+4pK6TwHoS+KNcTSZBHGLhWxcMhZoyBu4AI
zkKRgnGCTjIBBuVGLk0luXNP8QWeqRsNRjs0uDGTJeSibznIwMgKwQvjkFgASMsckk3ftXgH/nr4
h/76jqXxR8Mh4Svnmv8AzP7GlYxw3Nuyu8bEkruUlSTtU5xgAkHJAIOf/wAI3qH/AD86b/4Gwf8A
xynqdPvx0kj5qooor44/sAKszf8AHna/8D/nVarN18sdunYJu98k5NAFaiiigAooooAKKKKACiii
gAooooAKKKKACiiigAooooAKKKKACiiigAooooAfDIYZEcfwkHg449KkvlEd1IB6559+f61BVnUO
bjeDkOoYfTGP6UAVqKKKACiiigAooooAKKKKACiiigAooooAKKKKACiiigDr/h//AMv/AP2z/wDZ
q66uS8AKNt6dwJygK85GN3J4xg57HPB6cZ7K1tZb24jghRpJZGCqigkkngAAdT7Dk14VeLlVsj5n
GSUajk9kFtay3kyQwRvNK7BVjjBJJJAAAHqSBXtnw9+CaWuy+19N86uGjtMhkGP7xGc84OAcYAz1
IHQ/C/4ax+E7P7VexxyanNhuVBMPBGAcdcE5wcdu2T6FX1OX5VGCVWurvsfmGaZ1Oq3Rw7tHv3ES
NYxwoFPpKCcV9OkkrI+RFoooqgCiiigBtFQXl1FY28k88qxQxqXd2IAUDkkntXzV8Rf2gL/Xmez0
EyabY5X9/nbO2OTgqTtGewznb15IHHiMVTw8bzfyPTwOXV8wnyUV6voj6cz70fer5J8Ev4+8e6g1
vp2t6gqIpaS4lunEcY5xkg9yMAAEnBPYkfSvgrSNX0TRI7bWdU/tW7GP3pQDYNqjbnq/IJ3HBOeR
U4fFPEaqLSNcfl6wL5JVFKXZdDo6KKK7jxwooooAKKKKACiiigDyr4ueHb69vINRghM0EcO19mSy
kEnJAHTB/Q+2fLq+pCN3XpXmnjz4bWz282o6dtt3jRnkiJIVgATkeh4xjp9MV8Rm+USnKWJpP1R9
Nl2YqmlQqLTozyaiiivhj6wKKKKBhRRRQAUUUUAFFFFABRRRQAUUUUAFFFFAFqT5tPiJBG1io9CD
zn9Mfgaq1bjUXdukQbEseSoJ4YHk/j/n6VKACiiigAooooAKKKKAHxyNG4dDhgeDXYaJ4pS5xFc/
K4XhsdSP5/z+vJrjKUEqwIOCDkEdc1jUpRqKz3OWvQhWVmte56orbgCOQRkEGlrjtE8SPGwil54w
ATgMeenof0PPtXWW9zHcpvjYHjJHcfUV41SlKm7PY+YrYedF2exLRRRWJyhRRRQAUUUUAFFFFABR
RRQAVXmsYJ8kxgHn5l4OT39/xqxRVxqSg7xdiWk9zKm0U9YpO/3XH9R/hVGazmg5kjYDqWHI/McV
0dFd9PH1I6PVGTpRexy9FdBNYwTZLRjPPzLwcnvx1/GqsmiocbJGHruAP+FehDH05L3tGZOlJbGT
RV6TSJ4+U2yDOAAcHHqc8frVaS0njzuiYYGSQMj8+ldka1OWqZm4uO6Iq9M8C6Pb22jxXZVWnmJb
zCOVHIwD+fTrmsjwR4fjvrG4unWPzS2yJ5F3bMDByvAPX3rrtW1S20OwDyYVQMJGOM49PQf59K+z
yvCKjD63U2toZvscr4+8QxzQpY20okDHdIynjHYZB5HrwR+VcNTpmEkruvQsSM+5pteBi8TLFVXO
XyHsgqGazhnzviVierYwfz61pLL9ltQCis8h3bWGflHTP48jtSy232lI5UEcSbcMT8oyDg/n/SuR
ScdmJpPc5y40MMSYZMeisOOvr9PY1W1a1mt5kMsTRsyKWyOMkevTt+ldWvlWpG3FxPkYx0Bxxj15
/wAilazdneW5PlpnJI5PJ6Dr/nFd1PGTjpLUylRjLbQ4Siuru/D8MiGREBjwCJI/l478f/WP+HP3
umyWbZ+/HjO8DH5+lelSxMKmmzOWVOUdSpRRRXWZBRRRQAUoYqQQcHOcikooA6LUPHWrahZwW32m
SKOOMo22RiZc9SxJOc+h4xwABnPO0UVcpSl8TuU23uWtLtzd6jbRB0i3yKPMkOFXnqT2A7mvpaGJ
IYUjjUIigBVUYAA7AV80abbtdahbQr955VUcE8kgdACT9ACfQGvpW1837ND5+zz9o3+XnbuxzjPb
PrXr5etJOxvS2ZYooor2TcKKKKACiiigAooooATrWfdapHDeLaRBZrsxNObdWAfyxxkZ4yWKgbio
5JzwadrF1JY6Te3EAUywwvIgfO3cFJGcc4yO1RaHDqEdhCdUnjmvdgWTyQBGSCcMOAckEZ7ZHAHd
XEP0iG7jhme8uGmaaUyxxvGqNAhwRGdpIYrzznmtAUtFMAooooGFFFFADfrXj/jL4H3Osa3c3+nX
8Ki6kaWSO6BBUkg8EA5GSeoGBgc9a9hGKWluZ1KcaitI8M039nm8cyfb9VhhxjZ9nQvnrnOduO3T
9O/R+H/gVo+mSytqMrasGGERlMYU5yTwxJPAxyMZPXPHqFJxn3osjKOHpx2Ry7/DnQbhrKS6sjeT
WsccUb3EjN8qAAArnb2yRjBJPHNWLzwN4fvrZ4JdGs/LfGfLhCNwQeCoBHTsa6D8KPwpmvs49jy6
6+AOiSGPyLy8iO8GTeVbcvcDAGCex5A9DUOrfAPTG06YaZcXAvsARm6lBj6jOcLnpnGPavV+aTml
Yz+r0+x4jN+zzc/bI0i1eP7LtzJI8R3g84AUHBHTnd3PHHONp/wa1i31YQahYvNaOxjSe3mUAEHO
49SFIBGSMjIOCQFP0QKWiyI+q073seUN8B7SJrWex1K4026jwzNkTYbAxtICkYOeSMnjpiuhsfh/
ovhWxuJBeSWyNIsrXV0Ym2OpARgXTapHIBA/jPfGO14NRTQx3ELxSxrJE4KsjgFWB4II7g0bGiow
jqkeK32g2Pi68jeDUpNdjs4W3TXnmQRwoGZ1M8p5b7xXChSQCcqAc+dXNnqMF1Jf/Z/s32GaOItG
BEyMASvAxhgIzkgZyOea+p/7HsfsP2L7Fb/Yv+ffyl8vrn7uMdeenXms268P6J4k0fyUit5bKTOx
7XaVDBDEGGMqSq8DIONo9Bgtc554bm1vqclofg3wt8QNCsNTWyjhlyPOW2O0bgxLIRk4UkkjowUq
AQOKxrn4M2dnZw3mu6y8FlaQ7XhjO4KOThXIB5Y5wFzk45PzH1mx0+00uBorO2htY2O4pCgQE4Az
gDrgD8hXyt4s1zVNW1u7k1GSUT+YymFiwEYJJ2AEkgAk4BPGSPWh26k1lCnFXV2M8TajHqGo4ihs
4oIFEKfYoyqFQMA5PzHPXLZJzzjgD1T4C6XeWayXZ80Wd6kmVaLC7ozGFYN3zvkAAwPlPXHGJ4T+
C8+vaLp2o3EwtxPKHkgIZX8nJyQSD8xHIGMYIOea9M8IeB5fDN4N80U1rb2yQW8ihhM3LMxbBACl
pG+XnOEJ5XJSWt2ZUKU+dTkhsckuuXWr6ZrEX7m6upbOJlcEIqxrJEAvIDFS8m48gqAeigcx/wAK
DH/Qcf8A78N/8crvNJ0C58P3QWzmW4tLm4lub2S7P70uygAptAUDI5yO/FdBtqjv9mpayR+ZtFFF
fFH9VBVm9/5Yf9cl/rVarN7/AMsP+uS/1oArUUUUAFFFFABRRRQAUUUUAFFFFABRRRQAUUUUAFFF
FABRRRQAUUUUAFFFFABVi8/5Yf8AXJf61XqzcYmtYpRkFcREduBnIoArUUUUAFFFFABRRRQAUUUU
AFFFFABRRRQAUUUUAFFFdH4K8A614+1SOy0mzebLKslwVIiiBzy7AEAYDH1OCACcA1GLk7RV2YVq
9PDwdSq7JFn4dLcXWqy2dvE07TICERSWLBgAMD134+uK+vfhb8LYvCcKahqCLLq8i+xEAI5UHufU
/gOMku+EvwY0v4W2crRsL7VZ+Jb102nbnIRRk7V6E4PJ56YA7+6uobOCSaeVIYY1LPJIwCqAMkkn
oBivXw2XQpz9tU3PxXPM8eYVHTw2kPzLGPwpK808WfHrw34baSG3lbVrlVOFtSDGGxlQXzjBz1Xd
jHI7Ve+F/wAUIviTb3rLYvYy2rKGTfvUhs4OcDng5GPTnk49NYilKfs1LU+blgcTCl7eUGo9zv6K
KK6ThCimsyqMk4FR/aYv76/nUuSW47N7ElYPi/xjp3gnSTf6lIyQ7tiBFLM74JCj3OD1IHuK4b4r
/Gi08K2kljpFxFdas+VLRkOtvgkEntuyD8p6Hk9g3z/4o+Imv+MreKDVr5rmGJi6oEVFzjGSFABI
55OevGO/k4rMIUbwjrI+ny3Iq+M5ak1aF/n8jtvFHxT1D4o2V1pcBFhJNPbra2Qc/vPvBgWwMksy
HBwBsB4IycP4afDO58VeNJNOvYvKttOlzfbgSDtbBjDKerEEDkcAkZxg8CrFSCCQQcgj1r6w+G+v
W+g/De01nXroWs9yDLPNdHDykDamAep8uNenJxnkkmvJw1sZU5qz1X3H1OYqeT4f2eEWk9PO53mk
aPZ6DYQ2VjbpbW0S7URPT1PqSepPJJJNX68i/wCGmvDH/PrqWP8Arin/AMXXeeGvHuheLlb+zNRi
uHXrHyr8YydpAJGSBnGMnFfSU8RRk+WEkfntfB4qkuetBq/Vo6Oiiiuo4AooooAKKKKACiiigBtc
D8XtR+y6DBAsrRyzTZCr/EoBz+WR19j2rv8AvXK+OvBo8XWsCpcGCaAsY8jKkkdD3HIHP14rzcwh
Uq4acKW7OvCzhTrRlU2TPBKK7/WvhNPpektdJeLNNGu6SPbgYAySDnnH05ArgK/LMRhauFko1Vqz
7+hiKeITlTewUUUVyHSFFFFABRRRQAUUUUAFFFFABRRRQAUUUUASW7+XPG5OAGBJH6068Qx3MmRj
LEj8TxUNW7eYzqbdzkEYQtjgjpz6dv0oAqUU+WF4X2OMHGaZQAUUUUAFFFFABRRRQAVsaTrklvIo
d9vYSf49j9fb8ax6KiUFNWZnOnGorSR6Ja6wknyTARnsw6df0/z0rRUhlBByCMgjpivOrDVGgYJK
cxYwDjlf8R/n2rorS+ktuYmBQ87TyD7/AP6q8qrh3F6Hz9fB8rvE6SiqdpqUNzgE+XJnG0/pg9/p
1q5XG046M8uUXF2aCiiikQFFFFABRRRQAUUUUAFFFFABRRRQAU+GGSZtsaMxyBwM8npS29vJdTCO
MZc/lj1NbsM0emKgU7IVO527ufQDqen/ANb07cNRjOSdV2jclvTzOh0q1+w2MURxkDn61yPjbZqV
1HD5jYhB4GCNx7+v4ZFXNQ8VySFlgAC9mPH+f8/jgMxZiTySck+9fYZtnlJ4eODwb0W7OaFJ35pG
NJo0q/cdXGM88HPp/k1CunzeYBIhRMZZuoA75IyB+PqK3qs/8e9pjGJJT177f/rn8xXysMfUj8Ro
6SexydzMbiZn7ZwAfTt/n1p0N0Y4/LdBLHnO1u30PatuS1imzvjUk/xYwfz61m3WkvH80WZB3U9e
n6/5616NLHU6js9DGVKUddyD7cYxiBFiHcjknr1J+tVidzEnk5ySaGUqxUjBBwQaK9HfVGI+GZ4J
A6HBHbtj0NTyW8d2jvEOcZaEjPHfHqPb/wDVVWpLeTy543zgBgSR6d6L21QGHfaOVy9uOMZMeST+
Hr9P/wBVZNdndR+XcSDGPmOAPQ8j9KytT08XCtKgxKo5wPvAdvr6fl9PVw+Ld1GZy1KS3iYNFFFe
wcgUUUUAFKq7mAHcgdCf5c0lFAHrXw68N2mhRXOqXd3BLcRxnckTrIIV5JYlcnJAPTtnrnjs7XxV
pV5eQWkF4ss8y740QE5GCTk4wDgdDgivnVZHVSodgp6qCQK6X4bQfaPGFiPMki2lnzG2CcKTg+xx
gjuCa9WhinG0IqxvGeyse/UUlQ3VxHaW0s8p2RRqXZsE4AGSfyr3b6XOknpK8s8P+PptW8e/NFLP
bShreBYx/q1LA7iAT/dGTnpz2AHqdY06saqbj0JjJS2FooorcoKKKKAILq3jvLaWCUb45FKMuSMg
jBH5VBp+l2+kwLDao0cKjATezADJPQk85J569PQYvUVNtQCiiiqASigdq4/4qapJpHgjUJoLtrO5
+RYpEk2Pu3gkKcg5wD+GaCZSUVdnY1FDG0cSK0rSsqgGRwAzYHU4AGT7AD2rxr4T/EIzG8/t/W3/
ANFhPkxzv99ScuScZZgQMDJIBIAxXssM0dxCksTrJE4DK6EEMCMgg9waCKdRVFdEtFFFBqFFFFAB
RRRQAUUUUAFFFFABRRRQAn3ay9a8Qab4dt/P1G8jtUPTccs3IBwo5OMjOBx3rVry34weB9d8XTWc
mnCKe2gXAgLBXDknc2TgYwFHXORwByaDOpKUYtxQeLvjXpNtp88WjTtc3rJ+6mEX7tSTg5zg5AyR
wRkjPevEdJxcavDJNatfRKxllgQkFkUbmGRnAAByR0ArptJ+EPiG+11bC5s3solw0t043RhcAnaQ
cMeQAAeuc8Akb3h34J67BriSXTW8NrbzLubcG85M8lVww6Do45yMjqBLuzypKrWkm1oe0aLDDNo+
lupjuUjhjaKYRCMH5MB1XHy5BPAxgHFaYoHFLVHsLRBRRRQM/Myiiivij+owqze/eiHdYlBHcHng
1WqzqP8Ax+Sfh/IUAVqKKKACiiigAooooAKKKKACiiigAooooAKKKKACiiigAooooAKKKKACiiig
Aqy3/INHOf3vA9ODx/X8arVZtTvt7iPJHyhx+Byfz4oArUUUUAFFFFABRRRQAUUUUAFFFFABRRRQ
AUUUUAXLCzinkja4m8i23hZGUBnA4yVBIyfTJr6P8B/tJeC/CPhq00+LQr2xkjXbILaONxIVAUOz
ApuZlVSSVHpXzb/zDv8Atr/Sq1dFGvKjdxtqeLmWVUM0SjXb02sfVXif9p57y3aPw/YNEjgbbq6I
3YKnkIOhBxgnI45FeUeIPHWu+KJM6lqU9wu4OI9xWMMAQCFGFBwccAdSepOeX0uTzdPgOMYXbjOe
nH9KtV59fF1qzalLTyPHw2T4PBP93DVdXqFfSvwDtdO8I+B21fUbu1sjqU52yzTbAVXKqp3EAHIf
gdv0+aqtXuqXepeV9quJLjykEcYkYkIozhQDwBycY45owuIWHnztXZGaYCeYUlRjLlV7s+8FkWRc
qwIrP1rxDp3h2ze51G7itIVz80hwSQCcAdSSAeBkmvjCw8ba9pdvHBa6xewQJnbDHOyqMkk4AI6k
k+5JqLVNXude8y4uZ5p7gffaaUuzKAAMk9cYHXgCvalnEeX3Y6nx8OE6vP79Rcv4noHxg+MUni+Z
9M0qRotHRhlhkGcg8Mf9nPIH0PXAXy77RL/z1f8AM1FRXgVcRUrS55M+5wuAw+EpKlCK06hRRRXO
ejtogq1PqV3dWtvazXMklvb5EMLMdkeTk7R2yRn3NVaKabWiJlCMmnJJtbeQVLa3U1jcR3FvK8M0
bBkkjYqykEEEEcgggH8KiooUnF3W4SjGacZK6Z9X/Bn4pHx5prWl8VXVrRV3kEDzl6bwuc5BGDjj
keuB6bXwhousXfh/VLfULGZre6gbckiHB9CPQjGQQQQQcEEZFe5Q/tSJkCTQXUdNwuc/mNtfU4TM
oeztWdmj8wzTh+tCu54SN4v8D32ivJPCfx4sdSkuk1lEsEzvgkjy6lc8Kcc7h1yOD7Y51pPjVoTa
Hd30PnGaE7FtZAFd2OcEEEgDg857e4B745hhpR5uc+bnluLpy5HTdztdW1qx0O1a5v7mO1gXPzSH
GcAnAHc4HQc8Vzf/AAuLwp21Vf8Av0//AMTXzr4g8Van4ouPN1C7kuMZ2oThR0zhRgDOBnAGSM9a
ya+erZ5PmtSjofU4fhuPJevPXyPoc/H/AMPK2Ps99wccRr/8VWVr37QdstuF0ixkeY5+a6AVVwR2
B5zz3GOvPSvDaK4JZxipJq6R6UOH8HFptNnqXg34leJPEfiey0+51oWkE7kFxDFu6EhQSMZOAM4P
JHB6V9AgHFfH/hrUYtJ8QadezbvKt50lfaMnCkEgD8K9+0344eGb4OZZprLbjHnx/e9cbSenv68d
69jKsdFwkq89b9Twc6y2UasXh6fu26LqRfFTTYNst9PcKj/Z1hgiDHcWDksTjsFOOf73bjPkdege
MvFHhfxVosWsi5mjmiby/spwJJACSARk4HJO4Z6kcnApPh/oPhrxtYTzRpdwXEBKSW8kgIXcCFYN
t5459iORjGfFzDCyxmKfsmrepWDqPB4bmqxe/Y4CinzII5XQchWIBPsaZXyji4txfQ9+Mrq6Ciii
pKCiiigAooooAKKKKACiiigAooooAKKKKALcP+l2/lE5lTmPJ6juP0/yBVVgVJB4IOCDSqxVgQcE
EEH3q00Md4xeJwJG5MbHnPOcHv8A56UAU6KcylWIIwQcEehptABRRRQAUUUUAFFFFABVux1B7RwC
S8XQrn9R/nn9aqUUmlJWZMoqSszqY5FmQOhypGQRVyHUriH+PeM52vz+vX9a5G0u3tJN68g8FexH
+e9b9vcR3KBoznjle4+orhqUrb6o8utQUel0b1vrUb4EoMZ/vAZHT8/w5q9FPHMMxur8AnB9emR2
rmKVWMbBkJVh0KnBrklRT20POlhoy1jodVRWFb6xPDgP+9XGMNwfz/xzVuPXIyvzxsDnjbgjH14r
F05I5JYecelzSoqsmoW0jYEqg4z82QPzOKnWQSKChDA9CpyKzs10MXGUd0OooopEBRQAWIAGcnAA
Fa1jYi1SeW6hVtq/KjEZ7Hpn0/l2rejRdWVr2Qm7FK0sXudxJ8qIDJkYcf8A1+lXodDjQM9zdJGg
6bSCe2DWfPfTXEaxvIxRQOoALEdScAck84AAz2qCt4VKFGXwc1idWtzWkvLKyLi0jZpCMb25HcY/
z1/WskksSScnqSaKKxrVpVne1khpWCiiiucokt4xNMik7QTgn/Pr0p15MZrh2II5wFbqMUy1/wCP
iL/fH8xRdf8AHxL/AL5/maAGUUUUAUdQ08XI3oMSgfn/APX9/wDIxWBUkEEEHBBFdRWdqGneZmWI
fP1ZfX3Hv7d/r19jB4qz5JvQ56lO+qMiiiivdOQs3PzW9s56lSuO2AcD+dVqsW/7y2mi/ujzFz04
4P6VXoAxdZsfLY3CdGIDKOx9fx9+596y661lDKQRkEYIIyMVzN5bm1uHjPTOVJ9O3+fXNe5hKzmu
SW5xVYWd1sQUUUV6JzhRRRQAVJb3EtpMk0LtHKh3K6nBBHQg+oqOihNp3QHuXg/4gWuuJY2cjySa
lIpEhEYVQVXJOMng8jI6kHgcVe8ffbn8MXMen28lxPKQhER+ZVJ5OO47Eehrw/QdYn0HVre9tyok
jbncuQQeCCPcEjjn0r6E0XWrXxBYR3lnL5kT8EdCrdwfQj0r6DDVvbwcJPU64S5lZniOi3Os+BdQ
FydPliMylNs0RwwGCfToSOhHOOcZB9j8K+KIPFWn/aYI5YtpCusg4DY5APQ4P0PsMitLULb7XZzw
KQpkRkDMoYAkEZIPBHtXkXhPTNQ8P6gLyfStQaWOUCNVhYIIzkOcY64PAyADyTjgzGMsLJRWsWJJ
wduh7PmjNeReJvGGr+G/EjyRXcktrORIIZ4WTCgnChWAwB0yuN2Mk56dDofxTsdQ1SW2nZYYGOYZ
3BXuAFYc8jJJbIGBnjnHSsVTcuVvUvnV7He0Vhf8Jpov2P7T9vj8vONvO/rj7mN3X26c9Kp3XxG0
G1t0lF4J9wyqRg7m5x3wAeM4J6fUVs6sFuyuZHU0V59dfGLS42jENvPId4D78KAp6kYzk9OOAfUV
GvxksWvvLFlO1sekgILjjPKY9cjgnjn2rP6xS/mJ54notFQ2s/2i3il2PH5ihtkgwy5GcEdiO9TV
07osT+Gvmn4xa3/a3jKfyblLm0jjjSJ4iCu3aCRkcHDFvU5J9q+lc/LXyL4qmtp/EmqSWe0Wj3Dm
IIu1dpJwAMDAxjjjHTilLY8/GStBIy6+oPhRPJcfD/SHldpG2Mu52JOA7AD6AAD2AAr5fr6a+D8M
cPw+0wxxqhk3u5VQCx3sMn1OAB+ApROfB/GdtRRRVnsBRRRQAUUUUAFFFFABRRRQAUUUUAFFFFAB
RRRQAUUUUAFFFFAH5mUUUV8Uf1GFWdR/4/JPw/kKrVcvoZHunIjYjjBCkjoKAKdFSfZ5f+eT/kaP
s8v/ADyf8jQBHRUn2eX/AJ5P+Ro+zy/88n/I0AR0VJ9nl/55P+Ro+zy/88n/ACNAEdFSfZ5f+eT/
AJGj7PL/AM8n/I0AR0VJ9nl/55P+Ro+zy/8APJ/yNAEdFSfZ5f8Ank/5Gj7PL/zyf8jQBHRUn2eX
/nk/5Gj7PL/zyf8AI0AR0VJ9nl/55P8AkaPs8v8Azyf8jQBHRUn2eX/nk/5Gj7PL/wA8n/I0AR0V
J9nl/wCeT/kaPs8v/PJ/yNAEdFSfZ5f+eT/kaPs8v/PJ/wAjQBHT45GhcOhww6HFL9nl/wCeT/ka
Ps8v/PJ/yNAEuoLtu34wDgjjHbk/nmq1Wb4FTACMERKCCPrVagAooooAKKKKACiiigAooooAKKKK
ACiilRDIwRBlicACgCxD/wAed1/wD+dVqtsotbeSNnzLIFyqjpg55P8An+tVKAOk0GRpLDBHCMVG
PTg/1NaNY3huQlJ0J+UEED3OQf5CtmvNqK0meTVVpsKKKKzMgqS3nNvKHHPqM9RUdFAFrzLV15ie
PuCjZ/nS/ZI5DiK4UnOArgj/APWfwqpRQBO9nPHjMTHP93n+VQVJHPJF9x2UZzgHjP0qYX7PxMiy
jn7wwefQjpQBVoq0YbaRsrPsBPCspOPYmlNiDtCXERY8Fc9/brmgCpRU0ttLDy8ZAxkkdPzHFQ0A
FFFFAGvpF0ZEMTHJXlc+nTH4f19q0axtH/4+X/3D/MVs1xVFaWh59VJS0CiirCWNzIsjLBKwjXc/
yH5QSBk8dMkD6kVCjKWyuc8pxh8TSK9FbMHg3XbqFJYtHvZYnXcrrAxBBGQQcdCK9Y+HPwZt20l7
nxFZ75p8NHAxZWiUA/ewRyc5xjjAzzwO7D4GtiJcqVvU8zFZnhsJDnlK77I8Oor27Xv2e4mUvpGo
ujBQBFdDcCc8ksO2O2OorybxJ4avvCupS2V9EUdTlWAO11OcMp7g4P0wQcYpYjA18LrUWgYXM8Nj
HanLXszKru/g1cX9v4yiayiE0RTbcqWVcREgFsnrgkHA5OMd6h0v4U6rrHhL+3LRo7jI3Jax53so
LBu3UEAgDOee+AaVv8O/FBsZbpNLuo0RtpQqVkPTGF+8Rz246+hq6NGvRqRqcra3MsTiMLiqU6Pt
Entr3PoXUPh7oOqTXNw1mFnuOWkjcj5iPvAZwD3zjk8nNcdefBeZYwbTUUlkzyJoyoxg9CCe+P1o
+Dupano1i+j6rpepQ5l3QzyQSMg3EAqePlGcnJ45JJFdL4w+IC+H7lbW2ga5uUZTKpU7dpGSAQeG
wQe45/Cvpq1HBV6Kr1oWPg1LFYes6NKd7fcebah8NdesfNYWhuI0OAYiGLDOMhQc45z0zjrisO80
i+0+QR3NpNDIRuCyIQcZIz+h/KvoXQdetPEViLq0cvHna2VIKtgEg/TNaLKn8WK4ZZBh6kVOlOyN
45xXg+WpFNnzXZaHqGo7/s1lNPs+95aE4znGeO+D+VQzWNzbyvHJBIkikhlKnII6g+4r6US4t/tH
2dZI/O27/LDDdtzjOOuM96lZE6kD61n/AKu03G6qF/21UT1gfMDKyNggg9wRg02voG58N+HfEFw+
63tbiaJj5nlMAwYnndtPXIPX0NU18CeFZLprZLaFrhBuaITMWA45I3ZA5H5ivPlkFS94zTXQ61nN
O3vQdzwqivZ/EXgHSLPSZorWxkae4kAh8phuVwpxjJ6cEnqcEnoOPMW8H6zuIGl3bDOAfJYZ9+le
Zissr4WSi1e/Y78PmFHEJu9rdzGorS1Lw/faXdzW0sJaSFVeQxgsFBA6nHYsM/1GDWeysjYIIPcE
YNedKlOHxJo741IVFeLTG0UUVkaBRRRQAUoJUgqcEHIIpKKALTXccuDLAHfGCwYjP4CjfaOOY5Iz
nojZ/nVWigC15NtJjbOyZ42uuTn6jij+z5eCm2QEdVYY/XFVaUEqQQcMDkEUAKylGwwIPcEYNNq2
l0kwC3Cbh0Eg+8OvX1/z1qK4h8hgA28MoYNjHB9qAIaKKKACiiigAqS3uHt5A6HB/Qj0NR0UaNWY
mk1ZnSWl2l3HuTgjhlPUH/Pep65i3uHt5A6HB/Qj0NdBaXaXce5OCOGU9Qf8964qlNx1Wx5tWk4O
62J6KKKxOcKVWKtkHBByCDzmkooDcsR6hcx9JmOf7xz/ADzW34bs9R1y4IR08lSBI7gfLnJ4Axk8
fTmufhQSSoh6MwBx7mtq81JdHea10x5oD5nzOJMh+uCDgEcHp059ga6sPToqXPXV4roclaN/cgtW
b+rRweF5IZJnF05+6gXGDngnk++OOceo55yfxI9xIZJIsk/7f/1qypZpJ2LSNuJJb8SSST7kkknq
TUdLEzp1ZP2UeWPYmnhoxj7+rNldciKjfG4buFwR+eRUkesW7NzuTjqw4/TNYVFcHsol/VoM6FdU
tmYAS9TjkED88VYjkWVco6uM4ypyM1y1KrFWBBwQcgg85qXRXch4VdGdVRXOxalcRdJCwzk7uf1P
NW49cPSSIHnkqccfQ/41m6Ulsc8sNOO2p0Nn+7jnlAy6KAOOmc8/h/jVUkkkkknqSabpWpQXDSoG
KM0bAK4x6d/8TTiMEj+RyPzrJpx3RzuMo7qwUUUUiAooooAyNR07y8yxD5OrKO3uPb+X06Z1dOyh
lIIyCMEGufvrf7NcMg+6eV+h/wAOn4V9BgsR7Rcktzkqw5dUJayCOYA/cYbWyccH3/WmTRmGR0P8
JIyRj8aZVi++aRJO8iBj6Zxjj8q9U5yvWVrlvujScA5U7TgZ47fkf51q1HPEJoXjPRgRyM89jj26
1vRm4VFImcbxaOVooor6ZO+p5gUUUUAFFFFABXY+BfGUmi3kEFxP5Omx75WjQAF22EAZ75OOCcZA
JxjNcdWlb2UF/p5+zpKL6BTJIpYFZFBJJUcEFRjIGcjJOAK0pylCXNHcqLad0evR/FrQnWJmadN7
7TlBlBx8xAPTk9Mng8dK6qPUrV7eCbz0SO42+Uznbv3DIAz3Pp1r5lIKkgggg4INbPh6xt9TmkS+
1GSwt0UFXVGcFgRgYHTjnPsK9KnjZt2ktTaNR9T0rx58O5NY8y8092kuncM8MjjB4AG0npj0Jx6d
AD51qvgfWtFhEt1ZMIupdSHAwR1IPGSQBnr2r2HwTa21rpwW31iXVvkT/WPny152gJ1Xg4IPPHbF
dN97tXVLCwrLn2Zbgpangel+DWubOSdz9onWIyLZ2zB3cEqAflJIwWOQQDgADvtwdS0270ycR3dr
Lauw3KkqkHGSOM9emM+1fSNrY29jGUtoI4EJyViQKM+uAPp+VcJ8SPCV/qlu93bLBKynJSCArK4J
UAE5O4gDrxgA+uK56uD5ad46tESp6aHn/hfwnca/MjiF5rYMPMWF1DbQRnqQASCcZ6kHHQ49wt/D
2m2vkstlbtLHjEvkoGyMc5A4OeeMV4noPhvVor5JTa39vErHMtvAXYMpIwBkcgjBOQRg9693sZXm
s4JJAyyMisysm0gkcgjJwfbJxWmCgrarUdNaaotUUUV65ucn8SPEVloPhW/F3LiW6gkhhjXlnYqR
wPQZGT7juQD8tliTknJPJJNel/HyaZ/F8KSQmKNLZRG24ESDLHdgcjBLDB9M9DXnFvby3lxHBDG0
s0jBUjQZZiTgAAdSaiXY8PFTcp27Edey+FfFuo+Hbe10yyRb22jsCISxRImuDiaRmckYCK5BG7kr
zgnjivDfg2O+1rTtMv4rhL2aZluLT/VSxRhQRJlgcjBJxjJ247jG14svNNhMvh7whbS3c0zss0kc
QdigYOEjYDJUNkkkEkKvzFQKFdahSUoJyPR7P4vaQuh2V5f+bDJLL9mk2p8odVUuw5PyAsPVuehw
a7DSdYstctUurG5juoG/ijbOCQDgjscEcHnnmvki4a8sVm0+YyQgP+9t27MuQMj1GSPUZPqa6L4Z
apbaT4qtr2+1AWNrbhmJOWLEgjaAFPXJB4HBOCDinzdGb08XJyUZI+ogadVGx1KPUvMe3Bkthjy7
pHRo5eudpVieCCDkDnpmrpNUeqLRRRQAUUUUAFFFFABRRRQAUUUUAFFFFABRRRQAUUUUAfmZRRRX
xR/UZJa/8fUX+8P51JcXEq3EgEjgBiAAx9ajtf8Aj4i/3x/MUXX/AB8S/wC+f5mgA+0S/wDPV/zN
H2iX/nq/5mo6KAJPtEv/AD1f8zR9ol/56v8AmajooAk+0S/89X/M0faJf+er/majooAk+0S/89X/
ADNH2iX/AJ6v+ZqOigCT7RL/AM9X/M0faJf+er/majooAk+0S/8APV/zNH2iX/nq/wCZqOigCT7R
L/z1f8zR9ol/56v+ZqOigCT7RL/z1f8AM0faJf8Anq/5mo6KAJPtEv8Az1f8zR9ol/56v+ZqOigC
T7RL/wA9X/M0faJf+er/AJmo6KAJPtEv/PV/zNH2iX/nq/5mo6KAJPtEv/PV/wAzSrcTswAlkJJw
AGNRVchbybMyRY8zOHY9QM8YHoeP89ABl+37xBu3sqBWIOeRnPNVqUksSSdxJySaSgAooooAKKKK
ACiiigAooooAKKKKAFALEADJJwABVy4ma1IgiOwKBuYDkkjk/wAv84qGycR3CknHYMegJGBn2/Kk
uIXTDtIsoY4LKc8j1NAENFFFAGr4dY/a5Bk4MZJGeMgjH8z+ddBXH2twbW4jlAyVOceo6EfiMiuw
Vgygg5BGQQcjFcNZWlc87ERalcKKKK5zlCiiigAooooAKKKKACiiigC1ZXBSZEdz5R4IY5HPt9aJ
bJ8F4tsiZORGc454HqeMVVqS3kMcyEHHIB5wMZHU+lAEdFT3qhbqTGcZzyO55NO03T59W1C2srVf
MuZ5FjjQkDLE4AycAcnqaqKcnZbkykoRcm7Jass6LHmWR89ABjHqc/0/WvUdG+EOq6v4fj1Z54bC
Fgz7bvKfuwAQ4I7Hk8gdAec5r2TwX8MdH8O+HbGzudOtLq7SMedNJCrln6t8xUZGSQM9sVueKvDs
fijQLvS3la3SdcB0GSpBBBx3GQM+3pXu08nunOo7+R+ZY3iKVWoo0FypPfyPnz4b+BL7XPElhNJa
OdKRzK9xJFmJ1U/dGSM5IxgZxknBANfTAhjVcbBj6VX0vTY9J022s4yxjt41iUtjJCjAzgDnirna
vZweChhYcq3Z81j8fUx1TnlpYgs7GDT7dIbaCO3hX7scSBVGSScAdOSTVmkor0kktjzBK5bxxpXh
3WLSODXpreDdu8mSWURuOACVJPOMg4ORkAkcV1OMV8z/ABg8Ralqnieewvo44orKRlhVB1U8hs5O
SV257DHQHIry8wxMcPRvKN7nq5ZhJ4uuowly21ue6+C49H0vSY9M0jUI76G2zysyyMNxJGdv410e
BivjbS9VvNGvYruyne2uIjuV0Pfkcg9QQSCDkEEjpXff8L68Q/ZYovLtRIhQtMsfzPtIJBByAGAI
OADgnBBwR5mGzmhy8tRctj2MVw/iVO9KXNc+i+OwprRq3UAmuT+HnjyLxroouXCW95E3lzwqw4bH
3gM5CnnGfQjnGa61WDc19BTnTrw5o6pny1SnUozcJqzRBZ2Fvp8Zjt4I4EJ3FY0CjPHYfQVl654V
t9duPOea4tpfLMLNbybd6E52njpyfz+mN3p3oqpUoTjyNaExlKL5lucPoHgm98K3T3FpdxXvmDa8
dwpTC/7LDcRyBxgjH0zVL4g3WoS6VcxXVlLaqi5jmtp2eOQllG1gFHrkFh1XivRaayhlwelcM8DH
2TpU3a50RxD9oqk1ex86+F/E1x4Z1QXkWHDArKp53qTnGeoOQDn+fSlj8UXv/CSNqySiO5kc4Zud
gPGACTjA4AOQBXq/iD4Y6VrQaSFfsNwf4oQNp6DlenQdsdc81wn/AAqrVYLtxc7RaJgmeEGQnJAI
VQCxPPcdj0HNfGVsBj8M4wjrFM+mp4vB105yVm1Znot/4yt7PxDptlueRLuP5fLAKszMoU5z2Ab8
x1rqa8x8H+DZZPEEd89m1pY2fyxLdIfNkODgkEDGMgg9uAOcmvT/AEr7HATrVISnWVux8ziI04NR
pu5XWzgSaSVYkWWTG9woDNgYGT349ayPEXhOx16xuYmhjhnlX/j4WNd4Ixg5I57D6VvUcV3VKFOp
FxktzCNSUGpRep8yalp9xpd7La3MbRTRsQVYfkfQgjnIyKrV7X8QfALeJHhubIRx3W4LIW43KSBk
n1AH1I47YryHWNLk0XU7mylyWhcruZSu4Z4bB7EYPfr1Nfl2YZfUwU3p7vQ+8wWNhiYJX94pUUUV
5B6YUUUUAFFFFABRRRQAVajugYxHMu+MAgMPvL9D/n+lVaKANBfs9vC7qUnOQQG64zjGD7d/0qte
QCGY7B+7blWzkY9jUFWoWSa3MDvsOdysx4zjofTv+f5gFWip5rOWBSXT5QfvDkUn2SYxh/LYqemB
k/l1oAhoopyqXYBQSewAyaAG1JBO9tIHQ4I4x2I9DU32RI1Bml8pmGQu0k49/SgtawqAENweSWJK
j6AUNX0YtGrM2rS7S7j3JwRwynqD/nvU9YdveQRSAiNoSD95TnIPUHPbp/8AWro7GzfVI1ayDXJx
8yqpyp75B5xnvXHKm72ir3PMrU/Z+90IKKmnsri1m8qWF0l/uFTnoD/IitsaWdHjQSmNZJPvsSCQ
Cu4DAGV5HU4ySBkZFVChUlfSyRxyqxVtdypolvFGxvbsHyITlFIGJGHb8Mg5+g69cyZxJM7jozEj
Pua19WuPtGj2zuI0eSaSQRoR8q4AHGeBWLVVrRjGCJp3leTCiiiuQ3CiiigAooooAKKKWNTI4QdW
IHPvQBYso0Zmkcn92A4VcZOD157D+tJHfSwzO6HAZiSp5HJz/k9afcXHl7oIspGpwfVj3JP+f6VU
osnuJpSVmbFtrSNxONh/vLyO/bqO3rWkrBgCDkEZBB7VytX9LvzA4ic/uieCx+6f8D/XPrXNOkt4
nDVw6teBuUUUVzHnBVXUbb7RbnAy68jj8x+P88VaorSnN05qS6Ca5lY5erMjeZYRsc5Rio57EZ/w
FJfwfZ7px2Y7hgY4P+HT8KbBdyW6lRtKHOVYZFfXU5KcVI89qzsQ0VbAtriQACSJ2OAAAVBP64z/
AJFVZFMbsh6qSDj1FWSczqEfl30wzn5t3T15/rVatbXYTvjl7Y2n68kfnk/lWTX01CfNTTPOmrSY
UUUVuZhRRRQAVJBPJazJLE7RyoQyuvBBHIINFvby3UyRQxtLI5CqiAkkk4AA+pAr0jwr8J/tWnPc
aoZrW6YgwxrjCDAILDqeT0ODwfWt6VGdV+6i4xcmU7rwK8ml6DqCRW8LzBRPFI5CNgM5dmz0KKSe
RjHHJ45zxRDb280f2REitZ8ypEsgcoMkAMR0bAzjJwCASSM16R8R/HL6HF/Z1kcXUi5eQHmMHsMd
CRznjgjHJyPHGYuxY8knJPvW+J5IPljuVOy0Re0bXb3QLr7RZTGKTaVPGQQcZyDweg6+gPUCuvuv
ixqF1cW6QSGxt1IDyGNZHIwMk5ABOQTgBRzj6cBRWEa1SGkXoQpOKsj33R/H2m60rPFviiQ4eSd4
0CYxyQX3YJIGcYyRRdfELR7OaJZZiIZeVnUqy9M8gHcp7cqOa8EVmXOCRkYODjj0ptdn1+ola2pr
7Vn0PpvjTRtXultrO8WeZ+ihG7Ak8kegP5VsW7StCDMiJLzlY3LKOexIHb2r5y0LWF0W6eY20N1l
Suy4jDqfqD05wcgg8d810Oj/ABS1XTY5VmkN4u0iJZucEtnJbhjgZHX+WK6aeOjb39ylVXU9Z8Se
JLXwzYNcXDZc5EcQPLn+g6ZPb6kVU8DeKP8AhJ9HM7sDcxyMsqDAxkkrgAnAwQBnrjv1rwrUdWut
UkVrmeWcrwplkZzjJIGSST1PtzVnQPFF74ZuRPaSlEB3PGThHwP4h3GCfpkkYPNZrHXqrT3Re111
2PVPi54RfxV4b8y2jMl/Zt5kSgEllONygZ9AD3Py4HWvnCHcs6AA79wG3OD6Yz29K9B8RfGjVNe0
lLaMNp1yrq5uLORkzjcCMZJxgrxnqpPcAZWl6DJ8QLqNtKjittSVgbmIkLHtyB5q8YABIyoHBPyg
g7V9fSWqPNruNWfubnsPgfT7TQdFiv8AWbbSdMnklJt5EdCERl4AlJJJOGb7x4bHQYHL/E/VrDwG
rafodithf3y+fJeQkq6KWHyoQcgEoOB8oHABySOb8UeGNU0+4SHxVrlzNF/y7+SrXBfIGSNxVQAe
CN27IBxgg1v+IvhJ4i1j7DBFqCS6dCNkEd5IfMt0ILYbAIJBwuVJzx2GBepu3OUeWMdUeOPIZGLs
cknJJr234R/D2ym09dS1PRnMrIrQyXcgZJAdwJEeOBjH3s5yCMVq+Gfgdo+lfYrjUHkv72L5pEyP
IZvTaRkgcdTzjkYOK9Hhhjt4UiijWONAFWNRhVA4AA7AUkrDoYZxfNMlpaKKo9IKKKKACiiigAoo
ooAKKKKACiiigAooooAKKKKACiiigD8zKKKK+KP6jJLX/j4i/wB8fzFF1/x8S/75/maLY5uYv94f
zFF1/wAfEv8Avn+ZoAjooooAKKKKACiiigAooooAKKKKACiiigAooooAKKKKACiiigAooooAKKKK
ACpbaYQyEkbkYFWHfB9KiooAstbxSRl4HJKjLI4wcdznp/n8KrVZsv8Alv8A9cm/pVagAooooAKK
KKACiiigAooooAKKKKACrcYK6fIX6Mw2ZHfufy4/A1UqzN/x52v/AAP+dAFaiiigArpNDuvPsxGS
S8ZwcnPB5H9Rj2rm6t6beGzuVYkiNjhx2x6/h1//AF1lUjzRMaseaJ1VFFFeceUFFFFABRRRQAUU
UUAFFFFABU1rs+0J5mNmec9PbP44qGigC7cwpIs0om8x1IztXA64/wAn2r1X9njwC2sa0fEF1GrW
FkxWHcQd02AfukH7oOc8HJXGe3nnhnRofEVxBYSX8GnqZA0stwwUBSwBIJIHCknGf4SAc4z9l+H9
FtfDmi2mnWahLe2jCDgAtgcscADJOScDqa93LML7SftZbI+K4jzL2FL6rT+KW/oaDMF6kAdqdmvF
9c8WN8S/GWn+GbSJrY6XqL3F27b+VifaCkicqSpY84wcANnBPs4GFA719RTqKpfl2R+bVqEqCjz6
N6j6KSlrY5RuKOlHSsDVfEyWPiLSNIQq1xeM7upOSsaoxzjPBLBR0xgN3qJSUVdlRi5O0UaeoatZ
6VCJby5htYydoaZwoJxnAJPXAP5V4Z8SfFHgvxHNNNBbTzaiAuy6hGxJMAgBs9evcA/KBnGDVz9o
eyWO+0q8V33SxtCyZ+XCkMD9csf0/Hx6vkM0zCSnLD8uh9xkuVwnCOK53fstAooor5Q+5HpM8Ywj
soz0UkCux8MfFjX/AAxD5CTre24UKkV18wTAAGDnIGAABnAye5zXF0VvSxFWi7wlY5a2Fo4mNqkU
z6b8P/GDw7rUFsJLxbG7lX5oZ8gIQCTlsbccHknnj6V3CtuAI6dq+LlZkYEcEHIPvX098LfGEPin
w7DGIjBdWcaRyx7QF6EBlwAADtPGBjp6Z+0y3MpYpunU3R+eZtlUcClUpO8X+B21FFFfRHzIUUUU
AJRx61FNGJo2jJYBhglWKnn0I6V5V8QbbWPC5t5rTVL57RwQzSTsSGz0JA+nvwfSvPxmKeEh7Tlu
jpw9H6xPk5rM9aork/hzrQ1fw5CHujc3cRKzb2JcEkkZz7f4dq6wV0UK0a9NVI7MzqU3Sm4S3QVw
Pj74eN4gnS8sNsd4zhZTIThl4APXA2gZ4HIz3rvqKnEYenioezqK6HRrToTU4OzPBvHXgpPCX2Ro
7hplmBB3LjBULkjnoTk4+g5rk69a+MGlLNbW961zIpjBRYiCUY9ewwG+p5A9ufJa/MM1w8cNiZQg
rI+5y6tKvQUpO7CiiivIPUCiiigAooooAKKKKACiiigCSG4ktyTG23PB44/WnG6mMm/zGzxnBwOO
nHT/APXUNFAFs3EE+150bzBwSmAGHv8A/W//AFJLqErMRG2yPoFAAwO1VaKAHMxc5JJPck5NNooo
AKvrcTW1rbtETtwwdSMqQT0I6EH0NUK6zwroMTaXc6xqLTDTbdwrQxgZlzjPU5AGVz3OTg10UaUq
0uWOnmc1epCnC89fI3vCuuX9/PFdu/mRbsM0+3dxjKqzY/vevQ9q0r7U9Os9PffFHdX0u0OGOSg2
ghSABt4IOPQg5IIrj7zxwkMdvDpOnQWVvEWO2RBLuyQScsM84HoeO/ADf7WbWWM8kheXADbjkj0G
epHoa6KmIWFg4QfM31PClhJykqko8qNHUNUW9t4oUtIrZYzkeXnnPqe/58Vn0UV4E5yqPmk7s6Yx
UFZBRRRWZQUUUUAFFFWNPUG8jBGeSefoaAIvJk8wJsYO3YjBq9bW32V3kchyqkrtPGBwfxHp7/lX
Gozhs7+M52kZHXOPXFPupnhaREP7qXDgnrg9fz6YNAEN1JFJLmJNgxyMY5+g/CoaKKACiiigDW0e
9LfuHOePkJH5jP8AL/8AVWrXKqxjYODgqQQfcV0tvcLcwrIp6jkA9D3FclWPK7o8vEU+V8y2JaKK
KwOMz9Yg3QiUDlTgn2P/ANfH5mseuhvk8y0lB/uk8e3P9K56vosBNyp2Zx1VaRJbymCZZAM7T0P5
VJfRiOUEbhvXcQx5ySeKr1qWrWV5ZyC6kaK6jGUkbo6jqvA6+hPFetGLk7JmBh6hB9os5FAyQMjj
JyOePr0/GuZr02HR7HVvsv2F3jLMqTox3bMkDIOBkZOAcDpzjIFcx4r8Gy6DqE0ULefGuXCBW3JG
SNpJIAOSQOCeeOte9gqVRQb3SOWtHZo5muj8F6HbaletdajJHFpltzKXcAuSCQoHJJOCeOcA4OcU
lr4D1e60mXURb+XCi7wJDtJXBYsAcZAAHIznIxnBx3XhL4bRoLG9vYGgIUNLbSyF/MbB6gABecHB
LZ6HGOfZo0JykrrQxjF32PKLhPLnkUDaAxAB9O1bfhXwXfeKpH8gCKBBkzSAhCcjKggHnBBxXsF5
4B0e/wBaTUpYSZVO4x8eW7epGOeefTP4537W1is4RFDEkMS5wkahVGTnoK7aeB9683oWqXcxvDHh
Cx8L24S3TfOVCyXDfec5z07DPYegznFXPED6lHpcv9lxJLdnhfMYDGepGeCR7/r0Onio55o7eF5Z
ZFjiRSzOxACgckk9sV6iglHljob2SR5FoXwru766uV1VntPLUGNVUMjZ3AYIPGCASoPQ9sg1JcfC
WC1vkim1hYYnCqskke0vIxIVFyQpOFJwCT04GQSeL/jpFp9z9n0S3jvMAE3E4YKcg5AXgjtyT2PH
Q1wtp8SNU1zxFozave7rK3u45iuwADBBJIUDJABxwSMkDqc8v1Wj1V2cEq1KL5d2eo3HwY097WNI
b2eO4GN8jAMrcc4XjGTz1rIl+Etvp8bvqOuQ2aNLsiZgAGz0BJI+Y4PAz06mn+LvixJeaElx4ank
iuYpP9JikgVnjUkqCeSACfQHkrkqThvF9W1q91u9mu72dpppjudieCe3HTAwAB0wABgACqlhaXYV
WvCHwq56TrHgm2sDI8GuWU8KIWHzEu2MAjCggHJAAJ5GTwAccqwCsQDkZIDYxx61yisVzhiMjBx6
elOjnkjXCSMgznCsRzXFPAqTvHQ5XiE3sdPRXN/a5/8AnvJ/30aPtc//AD3k/wC+jWX1CXcf1hdj
pKq6pJ5Vm/OC3yjj16j8s1ifbJ/+e0n/AH0abJPLIMPIzjOcMSea0p4Jxkm2TKummkhldX4Bs/Dk
11NP4i1GS1ij2+XBHuHm85OSoJAAGCBgnOQRisDT9HvtWbFlZzXZ3BcRIW5IJA474Vjj0BPavQo/
gLrFzEk0V5bRxSAOi3IdJQCMgOoBAYDqATg5GT1r143MqUZX5orY7yP4reEr5X06eedbVQE8ybcy
ygEAAkEu24DkMORkHqQe707ULfVrGG7tJlnt5V3JIvQ9vwI5GDyCDXKRfCfQV0iKzNtsnWBYWu4e
HbDBiwByASc88kAkA4rsIII7eFIokWOJBtVEAAUDgADsB0rQ9ump/bJqKKKDYKKKKACiiigAoooo
AKKKKACiiigAooooAKKKKACiiigAooooA/NX7d/07w/98f8A16Pt3/TvD/3x/wDXqtRXxR/UZfs7
gTXCKYYhyTlVweATxVFmLsSeSSSTVjTv+PyP8f5Gq1ABRRRQAUUUUAFFFFABRRRQAUUUUAFFFFAB
RRRQAUUUUAFFFFABRRRQAUUUUAFFFFAFmy/5b/8AXJv6VWqzYfNcbO0ilT64xnj8qrUAFFFFABRR
RQAUUUUAFFFFABRRRQAVZuP+PW2J5OGGT1wDwPwqtV3yxdWsSRNmSPJKkYPJ7duP846UAUqKKKAC
iiigDo9DvvtEBic/PGAB0Hy9B+XT8q0q4+1uns5hJHjIBGGzgg+uPz/AV0VnrNvcr87CB+cq54x7
Hgf161w1KbTuloefVpO90tC9RUH262/5+Iv++x/jTkuoJGCpLG7HoqsCfyrHXsc3K+xLRRRSsxWY
UUUUhBRRRQAUUVu+CfC8njLxPY6THKkDTt80jgnCqCzYA6nAPGRn1HWrhFzkox3ZjWrRo03Um7JI
9N+EvwWn1JtK8TvqsItY5Y7iKOKNmLbWO5W3bdpyMZGc8nmvX/ij4yXwb4TvLiBt180ZW3ReSCcL
vPB4UsDyMZwD94Vn+PvEWm/CvwG1tpwitZxH5Flboed3QtjBztzuJPU4B5avl2zvNU8Rapp9p9ol
u52KWsEcj9FJwqAk4AGeBxjPavpqlWGBiqNNXkz82o4etnVV4zES/dx79lrY9s/Zj0m1kh1bVmgu
Pt+7yPPcYiKH5iq44LZAJ9Mrjqc+81n6JpFroOl21jZW6W1tCgVY0GAP8TnnPUkk1ofWvZw9L2VN
Qe58pjsR9axEqqVkwP0o3c0VleJPEFv4X0a41K6SR4IcbljALHJAGASO5FbykormeyOOMXKSjHdn
PeLviro3hOaa1lZ7jUI+Ps8akYyu4EsRjHTkZxnpXn/w+1ifx38VH1edzCtvCzRwHLALjYFBJ/2i
SQME5rgPHXiCHxR4ovNSgjaKKYrtDdcKoUE+5ABx+Hbmr4Z8RXHhXWodSto43nhDALLkryCDnB9D
618RWzOVTErm+CLP0Khkyp4STj/EkuvTyPUv2ip4zJo0IkXzV8xjGCMgHbgke5BGfr6V4xWx4q8U
Xni7Vnv7zAkKhVRSdiADGACTgE5JHqTWPXlY2usRXlUjsz28tw0sJho0p7hRRRXAeoFFFFABX058
MfGWneIdBtLe3McF7bwhZLVSx2gfKCCeowAepxkZPr8x103w11CTTfHGkSRBSWnER3Z6P8pIwRzg
nHv616uW4l4estLpng5xgli8O5Xs46n1hRSUtfpB+VBRRRQAmKqX1jBqdrLbXMSywSDayMOCKt0f
pUSipJxktBp2d0eP6oo+FPiSKXT4nuLa4hCv5/8AvZIVgBzwOo4z+FeheHfFlr4k4tlZmSNWlYY2
ox/gycEng9BjisL4t6SL7w6LtQvmWj7tzE/dPBAA6nOOteb6L4z1HRYYbSwdbaJm+f5QxZieW5Bw
fb6V8fLFPLMW6T/hvY+gjh/r2HVSPxrc+gqD06Vx2p/E7SdKvns5RNJLGQGaIKVyccZz1GcHOOld
bDMk0KSRsHRgGDKcgg9xX1NHE0sQ2qcrtHhzozppOatchv7KHUbWS3uEV4ZBhlYf55rxvxh8ObrR
5JLq0xcWkk4SOKNSWQNnAI9AcDPuK9V8VaNPrmkS21tdPazH5ldTgNwRtYd1Of8APSvJ7Xx1qfhe
3fR5be3uRbyEfvl3FW3ZxwccHnPPPfpXzucug2o4iNl0Z7GW+2TcqLu+qONIKkgjDA4INJU13Otx
cNIkQhDHJRSSASSeCT05xyT0qfUNLl02O0aXj7RF5qggggE46H9PXrX59yt3cdUj7LnSspaN9ClR
RRUGgUUUUAFFFFABRRRQAUUUUAFFFFABWpa6VFEFm1CXyYQyloBnzWXgnAxwcMDz1HTkYFSJPIjE
5K78/Krdc8Hp+Oee31BEdxcy3UheaRpHY5JY+vU/U/rW0eWGsldnPLnnpF2Rqz6pp64jttMhEQQq
Wn3PKWJOCGDKoHI4KHpz14r3OvXV5gSiNkXIWPbhVBxkKvQA4BIGORk5PNZtFXPETmrbLyFDDwg7
7vzLP2z/AKYQ/wDfH/16kg1R7eQOkMKkf7HBHoeapUVy6WszoaTVmdbaaul5HvSCEEcMu3kH/Per
sdwHt5X8iEMhH8HBB4riYLh7aQOhwehHYj0NddptwLi3lKnMTRlgrDuOPzH9K46kOV3Wx5tWnyO6
2HfbP+mEP/fH/wBej7d/07w/98f/AF6rUVic5Z+3f9O8P/fH/wBej7d/07w/98f/AF6rUUAWft3/
AE7w/wDfH/16mtrjzmeHyo0LoVDKuOcd/aqFWbEZaTb/AKzYQoJxz7H1/wA8UAVqszfvbWKTupMZ
J/MfkKrnKkhhgg4INWLb95DPGem3eM84I9B79M0AVqKKKACiiigArQ0e68qYxE/I/TJ7/wD1+n5V
n1NZ/wDH1B/vj+YqZJSTuZ1IqUWjpaKKVlK7cgjIzyMceteeeGQXjBbWXJx8pHPuK52tTWLnpAD7
tg/kP6/lWXX0eBpuFO76nHVld6BRRSqpdsKCT22jJr0t9jAvaDeS2OrW0kDqjlwu5wSuCcHOBwMH
k9hzkYr2SN0ljV1IYMMhhznNePHwzqn/AD4znp0Q16L4f08+G9Flku5m3hTJL8xYIAMnjuevIGTx
1wK+wyWVWDlTlH3SZHQUEZrn/COuTavpsX2tHhvNuT5kewSqMfOvqCCM46E9ACM9BX1sZKSujNai
0UVi6z4ktdJnjs1Pn6nOjNb2aAlpCAcAkA7QSPvNgDBOcA1YN21Zc1jWLTQ9Plvb2XybWPBeTaTj
JAHABPUivBPiV8V5PFQFjp3mW2mjBbdgPIw55wSMA9ADjjOScBaPxA1G8mvp01nUI7y8YELZ20jF
LNztJU5G08ArhSTkEkkg1w1S30PIr4iUrxWgUUUVB55f0XW7zQbs3NlPJbyMjRs0bYJVhgjP5EHr
kAjBAIoyOZHZj1YknHvSVPZWNzqVwlvaW8lzcPnbHChZjgZOAB2HJ9AKCtXoQUVbm02Sz1ZrC7dL
WWObyZWY7ljwcEkjOQOvGTgcZqw3hu/+1GBId5CSSq6sNrKgYsytnBA2tyCQSCATQHKzMorvvB3w
xvfEVnDeJbiS0lxHI1yTCVIYkmMjJIAULkqRlyMHBI6jQfgbLDqVvd30dvNZs7eZYyztuSMgYG9V
+ZgScgYGVGDzw7M2jh5ys7Hk2l6Le61cJBZwNO7Mq8cAFmCjJPABLAZPGSPUV6t4c+ADyJDNrV8Y
ieXtrUAnBXgbzwCCeeCOODzXrGl+HdN0PZ9gs47TbH5Z8obdwGMbsfeIx1OSMnnk51O1Vyo9GnhY
x1lqzL0nw5peibfsNhb2rKgj8yOMByvHBbqeg6nnFatFFUdySWiCiiigYUUUUAFFFFABRRRQAUUU
UAFFFFABRRRQAUUUUAFFFFABRRRQAUUUUAfmZRRRXxR/UZZseHkcfeSNmU+/+TVarNl/y3/65N/S
q1ABRRRQAUUUUAFFFFABRRRQAUUUUAFFFFABRRRQAUUUUAFFFFABRRRQAUUUUAFFFFAFnTv+PyP8
f5Gq1WdO/wCPyP8AH+RqtQAUUUUAFFFFABRRRQAUUUUAFFFFABTlYowI4IIINNooAtNdxycy26ls
nlSV6+vrSTWjBt8QMkTcqVyePQ/Sq1Pjmkj+47KM5wOmfpQAyircw+1Q+ciKHUkSBRj3Bx/X/Cql
ABRRRQAUUUUhBRRRRZBZFmPUruJsidycY+Y7h+RzVqLxBcpgOEkAPJIwSPw4/SsyipcIvoQ4Rluj
ej8RxnPmQsnptIb+eKtw6taTdJQhxkh/l/DJ4z9DXLUVk6MXsZOhF7Ha1t+D/FU/gzXI9VtreG4u
Y0ZU87dhSwwThSMnBI7jknFecWuoXFqR5ch2j+BjlcZyeP8ADmuh02+F/b78bXU4ZQe/qPY+/oay
5ZUWpRex5+IwqnBwqK8WdD4n8S3nizWrnU718z3DBiq8KuAAAB9AACcnA5Oea9A/Z38KR654wfUb
iIyW+mp5ik7Svmnhcg5JwNxBHQqDnpXlNe7fst38Ed7rlkz4uJEjlVMHlVLAnOMcFl4zn9a6sF++
xMXN3Pmc5X1bLZxoqyVkfQ9LRRX3B+NiVgeOoY7jwfrCSosii1kba6gjIUkHnuCAfwrfrhfjFrh0
PwTdCMsst0RbqygEDdknOexUMOO5H1rlxM406MpS7HThoSqV4RjvdHzJRRRX5YftK2CiiigYUUUU
AFFFFABW54G/5HHRP+vyL/0IVh16r8Lvhbd6lJpfiB7uKO1SQTIigs7bX+6QQMA4PIP4Ht24OjOt
WioK9ndnmZhiKeHw0nUdrqy9T6AHQUtJS1+oH4+FFFFABSCk9Koa5cyWej308TbJY4HdG44IUkda
iclCLk+g0rtI5n4rapHZ+F5Lc7WkuWCBSwB4OSR69B+deJI5jYMOCDkEjNW9U1i71m5M13O80h6b
iSAMk4A6AZJ4HAzVKvyjMsb9dre0WiR+gYDC/VaXK3dsczM7Enkk5J966/w/8TtU0OFLdwl3bLgB
ZM7lUEkgH3zgZ4GAAABiuOorioYmrh5c1KVmdVbD0665aiue16X8WtIvVH2kPZyYyd3zL14AIGSc
c9MfpnyTX7yPUdavrqIMI5pmdQ2M4JJGcEj9az6K7MXmVbGQjCrrY5sNgaeFm50+oqqWYADJPAAr
2rR/AtlqnhuwGpWIiu0hMY+ZsoMsQcEnk5yc9zyOMDx6xvJbWaLZKYwHDZBwQcjkHqOnWu98T/Ev
VbO+ktLWW3WJHDJNb4YupBwCWBHcZxg8cGuvLKmGoxnPEdTkzCFerKEKOjWpwWp2L6ZqNzaOQWhk
ZCw6cHHBwP5VVqe9vJdQu5bmYgyytvYgYBJ5Jx71BXhzs5tx2voexTuopS3tqFFFFZmgUUUUAFFF
PEMjJvCMVx94A4/Onyt7CuluMoqezs7i/uFhtoWnlbJEcakk4GTwPata18D65dzCNdNnjLZw0iFV
455J6fif6VtChVqfBFsxnWp0/ikkYVbWj6K81hdapLFvtLXBIYfK7bh8ucj1OcHtjjiuzt/hnp/h
+1F7r98DEhG6OJTjO7gZHJGOuBxyc4Fcr4o8Urqyx2VlF9l0uAYihUY6dz6k+vbJ65yfQlg/qkef
EPV7I4Y4r61LkobLdnPySeY5PQZ4Gc8f579zzTKKtaaoe+iBGRkn8QCR+oryJSerPSdox06F+PRY
jGhcyB8AsARjOOe1EmhxlfkkZTnqwBH9K0qK4PaSve55vtZ3vcwptHnjUldsgz0U849cf0Gao11d
Ur7S0uvnTEcnfA4P1/Hv/Oto1dbSN6dd3tIwa1NAvzaXW08o/G1jx9Px/HnFZskbxSFHXDA4INIr
FWBBwQc5B5reSUkdckpxsdfcxCKX5fuMAyn2PT/JqKnrcfbLCznIwzLtIHT5Tj/GmV5700Z5DTTs
FFFFIQVNaRvJcJsU8MCWA6e/pS2kSSSMXzsRSxC9SB2p0l5+7VYlMCgkna2ST9etAEd24kuZCAAM
8Y6fX8ev40Wknl3MbcAZAJPTB4P86iooAfNH5UzpzwSBnrjtTKs3n7zypeu9RlvUjg8flVcLmtYQ
lP4UZVKsKavJiUU7aKNorp+qz7nF9fp9mNrY03TfLxLKPn6qpHT3Pv7dvr0yl+VgRwQeCOtSNcSy
KVeR2B6hmJFKWDnJW5jlq47mVoo25tQgtyQXyw6qoyfT6fnWm0N3ceG7m6uY2txCg8jjBIPrkZ4z
wR6+orja9T0fRUvvCdrZ3iEAoG4xkc5BB57H9a97Kcpp1ZSTV2keZKq2eZ2tnPqE2yGNpZGOTtBJ
9SfU9z68Gr1v4ZvrpZNiL5iZ3RlhvAHXjr6dAfTrxXbaH4bvdB1qZo3SSwmLcAkFRjIJHQHPHGeB
njOATeGZ7nxJcXqTyWpUKY3xuDZBzyT0zxj0x2xXtxyicYrmWt9jK9zmPDfhCTVpI5Zwfsu5kkCN
hlIAx16gk9s12uk+D9P0e48+JGd8ceaQwHIII44NbMUMcO7y0VNzbm2gDJPUn3qX+VfSYXLKOHir
q8iW7hUc0aTRvHIqvGwKsrDIIPBBFS0V7JJF5SGRX2LvUFQ2OQDgkZ98D8hUtFFAFHU9Ug0m3WWY
8yOsUUakbpJGOFRckDJPqQOpJABNeGfFfxHaR6x9ntzJNrdq6s+prKcKwyTGiA4QKSBwdwIIOSSx
9vmsZJtWS5lKm3gi/coCciRiQ7EEYyFACkc4aQdDXyTqFxJdX1xLNI0sryEtI5yWOepPcn1PWpls
efi5uMUu4y6upby4knnkaWeRtzyMcliepJ7k+tRUUVB44UUUUAWdMgW61C2idN6PIoZfMEWRkZG4
8Lxnk8Dqa+g7P4axeEdQ0q98PrPJKJhDdrLMNrQMW3sw4yRlcAf3QcE5J+f9Is5NR1S2tYozJLNI
I41DBSWJwOSQByRzkV9P+C9L1HRLGexvRG0ULhLeZJXYyIFABKsTs6dAQM5wAAC1xPQwkVK90ece
JfgXd3l5q99ZXUC728y1tVXaDkklD0C4GAOoOOcdtj4VeB9U0EyprunwyIG8y3aR1kMDrt5Uc4LZ
6g8eUAe1epYNL0p21ud6w8Iy5kAGKWiimdIUUUUAFFFFABRRRQAUUUUAFFFFABRRRQAUUUUAFFFF
ABRRRQAUUUUAFFFFABRRRQAUUUUAfmZRRRXxR/UZZsv+W/8A1yb+lVqs2X/Lf/rk39KrUAFFFFAB
RRRQAUUUUAFFFFABRRRQAUUUUAFFFFABRRRQAUUUUAFFFFABRRRQAUUUUAWdO/4/I/x/karVYsWC
XcZPAyR+JBAqBlKMVIwQcEe9ACUUUUAFFFFABRRRQAUUUUAFFFFABRRRQAUUUUAPhmeCQOhwf0x6
GrDW8d0Q8TpGWODGxxg+3sf8+gqUUAPkjeJsOpU+hFMq3G5vIzE5JkGTGxGTnnIJ9/8APpVSgAoo
ooAKKKKACiiigAooooAKuaXfGxuQT/q2wGGT0z1/D/H1qnRUtKSsyWlJWO1r6Z/Z28D2mmeH08Rl
3lvr9WQdljjDkbQO5JXOT+GOc/Kmg332iHypOXjwABgEr0H5dM49K+7/AAP5Z8HaI0KskRs4Sqsw
ZgNgwCRjJ98CuvK6K9q3LdH5jxZVnRoxox2k9ToaKKK+sPywb+FfPHx51q5vPFUWnyRtHbWsQaPc
OHLclgcDjjb1Iyp6HNfQ+TXiX7RNvH5mjTrGPOIlVnxztG0gE+gJOPcn1rxc2TeFlZ2PdySUVjYc
yvc8Yooor88P1YKKKKACiiigAoopHkSNcuwRc4yxxQIsW9ncXckccMMkryMFRUUksScADHUk8V9T
/DvRLnw74P06wvAq3MaEuqnIBLFsZ9efpnpUXwzis/8AhBtFazEbRtbKzFG3DeRlxnJ5DFvpyK6S
6uYbO3lnmkWGGNSzSO2FUDkkntX32XZfHCr2rd20fmGaZlPHP2PLZJkeoalaaVbtcXlzFawL96SZ
wijJAGST6kfnXM2PxX8M6lqU9lb6irtCVRpQD5ZYlhgN3xtznpgjBPOPlv4geKLvxB4m1J/7QuLu
xFzKbYSSMVWNmyAoPQEAcY4wBgYrodB03+y9MjiYYlb55P8AePUdT0AA44OM964MZnbou1OJ6keH
o06CqVp+8+nb1PrCGVLiFJI3V42G4MpyCD3BqT3ryb4R+KJFun0m5ld0cb4NxJwedwHHQ8nk44OO
tetZr3sDi44yiqsT5LE4eWGqunISuN+KepTaf4VcQHYZpFhZuQdpBJxyOuP1NdkK5zx9pv8AafhW
+jCoXRPNUyfwleSenXGR+NPHRlLDVFDewsM4xrQctro+fqKKK/Hj9JCiiigYUUUUAFFFFABRVnT9
PuNUvI7W1jaWeQ4VVH5k+gHUk8AV19j8I9Zuo98zQWxDY2M5JI45yAfcV2UcHXxGtKNzlq4qjRdq
krP8Th6K9esfgzYR7vtV7NPnGPLATHr65zx+VdTY+B9E0/d5WnQndjPmDf0zjG7Pqa9ujw/iams3
ynlVM4ox0gmzwSz0m91CUxW1pNNIBu2pGScAgZ6epH51vaf8OtamkR5dPk8lSC6mRUY5AOBnpwcH
rjkdsV7rDbx28apGioigKqquAAOwFSt+dezS4dpR+Od2eZUzqrLSEUkfP1lrWk6ZeqRo3nRodx8+
Us+4cYBHy7eBwRzyOh43fD/ijT73T9Wh1TyYUn2+RbRRkLkZOAFxnnaMkjIABPGa9Sl8PaZM7u9h
bO7ElmaFSST1Ocda5e/+FtnNqUF1Y3DaekfJWMFmLZJJ3E5HGAPSspZXisPrTakuwfXcPWVqiafe
9y/4D8OxaVpqzvYi1u5VwxJyxHXkY+XPp6AZPHHV4qvZ2otIVQPJIAAN0jljx9as+tfU4akqVKME
rHh1JupNybOO8T6De61JKScRx/6sKevsQf8APA5ry7VPD4ibAURuRkMv3T07f4Y655r3PWrh7XTp
pYx86jIrzjUoTfQyf3ySwx6//X5HPrX5fxDShg8UuSTblq7nr4HEzp6dDzJlMbFCMFSRj0xVrSsf
bo8nscYHfBq5rFnuXz0GSBhgB29fw/l9Ky7eTyZ435wrAnb1x3/SvGUlON0fYKSq07o6ersOkzTx
LICoDDIDEjj8qpqfmBI3c5weldSoCqABgAYAA4ry6k3HY8CvUlT0RzM9u9tIUcYPXPYj1FR10d5a
pdwkEfMASrdMH/CudZSpIIwQcEEVUJ8y8y6NX2i13M3WLUSRecB86cH6fT2zn6ZrFrq656/tDaTk
D7jcrwenp+H+Fd9Kf2WevQqX91mxZyA5QAbFVSpBPQjHOfp+tWazNHbzFHG51ymR129efbj/ADzW
nWVRWkc9ZWmFFFFYmBZ00kXiAHGQQfpg1WqzY/KZXH31jJXI/M/X+dVqACiinV1UaLqO72OHE4hU
VZbllf3li47xsDk+h4wPx5qvTo7yO1ciQ/61SgC8npnOPbHtXPy61cP9zbGM5BAyfpzx+lfQ0cLK
a91WR8zUrXd5O5usQqkk4AGST0xVSbVraHjf5hz0QZ/Xp+tYEkjytl3ZzjGWJJxUljYz6jcLb20T
zzNnCRqWOAMk4HPA5r0qeAV/edzkdZvRI14b26ureeeG2IhgXMkhBZQT0BIwBnnrWfc3F8scMkrS
RpIC0bAbdwzgkYxkZBGfY10Gn6Dc6HfalZ3Rj2i2X7QhJ24YptOQCSVZlJAGMKRk5xXYXvguLxve
aVqsBhs9PMKrLHGuHypIKjgAgYC59B0xgH2KWXxt7q1D3pLV6nls639vKkcrTRu4BUMxGQQCD17g
g/Qg96+iNBV00WwSQMsiwRhlcEEEKMg575qQ6RZM8UhtIC8ICxsYlygHQA44A9qu7a93C4RYdtrq
XGLj1Fooor0TQKKKKACiiigAooooAguIRPC8RLAOpUlWKnn0IIIPuOa+SvFGh3PhzXLqwu9vnRtk
7DkYPIIPoQQRnBweQDkD67968W+Ofg+4nvINdgSMW+2OCbYh37iWw7YHQDaMk+g9KT1Rw4qnzQut
0eM0Vr6x4U1PQ7eK5urV0tZT8k6jKNyQMMMjnBIwTkYIyCCciszx2mtGFFTQ2c9xFLLFEzxwrudg
OFGQMk9hkgfUgdxXQeA9D/tfXLNIwst0ZQ0UMkYeFtoZj5mSMDIXIGSQSQCQATcIxcmkup6D8E/B
brNBr8vktB5TrD8rrIrkgE8gBhtLDIJGT6g49oqpp1mmn2UNvHFDCqLgrBGI0z1JC5OATk4yevU1
b6Vp0sfQ0qapxUULRRRTNQooooAKKKKACiiigAooooAKKKKACiiigAooooAKKKKACiiigAooooAK
KKKACiiigAooooAKKKKAPzMooor4o/qMs2X/AC3/AOuTf0qtVm3+W1uSODhRkdcE8j8arUAFFFFA
BRRRQAUUUUAFFFFABRRRQAUUUUAFFFFABRRRQAUUUUAFFFFABRRRQAUUUUASWv8Ax8Rf74/mKLr/
AI+Jf98/zNWLNlEMhVVMq/OC4yMD09D/AJ+jDfFiSYISScklf/r0AVqKs/bv+neH/vj/AOvR9u/6
d4f++P8A69AFairP27/p3h/74/8Ar0fbv+neH/vj/wCvQBWoqz9u/wCneH/vj/69H27/AKd4f++P
/r0AVqKs/bv+neH/AL4/+vR9u/6d4f8Avj/69AFairP27/p3h/74/wDr0fbv+neH/vj/AOvQBWoq
z9u/6d4f++P/AK9H27/p3h/74/8Ar0AVqKs/bv8Ap3h/74/+vR9u/wCneH/vj/69AFairP27/p3h
/wC+P/r0fbv+neH/AL4/+vQA2yfy7qI4zzj8+P61HInlyOmd20kZx6GphfFSCIIQQcghf/r0X0ZM
hlCHy3AYEDjkd+2c/wA6AK1FFFABRRRQAUUUUAFFFFABRRRQBZ024NvexEHALBW64wTg/wCP1Ar7
7+Ffh+78NeBNK0++CrcxoxdUbcF3MzYz6gHtxkHGetfCPhXQbzxR4i07S7FN9zczKi8EqozyzYBw
oGSTg4wT2r9GLdSkKKeoFezl1NXlUPyrjSt71KgvVktFFFe4fmIleD/tDNejWNMDZFgYG2EY5k3f
MD36bOvHp0r3frXH/FTw0fE3g+8hjjEl1DieHrncvUDAOSVLADHU15uYUXWw8oxPTy2usPioVJbH
y3RSkFTgjBHBzSV+aH6+FFFU5tUgifb8z98pgj8801Fy2Rai5bIuUVkya0/GyJV9dxJ/wqrNqE8y
kF8KT91Rj8PXH1rVUpPc1VGT3NO81RbfKJ+8kzgjsPr6/Qe/Ssie4kuHLOc88DsPoKjorojBROqN
NRPX/hb8dB4P0230fUrES6fECEmtziRclmOQTg5JA6rgAn0FaHxq+MVn4i0qDSdBuBPazfNdSmMj
OCCqgnBGCMk47DB6ivEKK9X6/W9l7K+nc8J5HhHiVikrO97dLmx4X0832qxvyI4CJGYeoPAzgjk9
uOAa9ArE8H2scOjpKo+eZizMQM8EgD6DGcHuT61t18liKnPMwxlX2lS3RG14P1UaL4ksbliojD7X
LAnCtwSAO4BOP5GvoocrntXy5uK4IOCDkGvorwhqQ1Tw3Y3GXYmIKTIcsSOCSc85Ir6/hyv8dF+p
8NnVGzjVXobXpVe8t0vLWaGQbo5EKMucZBGCOKsUjMApr7WSTi0z5lbnzHqFo9jfXFvInlyROUK5
Bxg4xkEg1XrV8VSpP4k1OSN1kja4cqykEHk8gjrWVX4xWSjVklsmfplFuVOLe7SCiiisTYKKKKAC
up8F+B5/FkkzF3traMY84IGBbj5Rk/UnHTj1Fcwql2CgckgAe9fQfgnQB4d0CC2I/fMPMl/3iOR1
PTpx6V72T4FYyt+8Xuo8fMsU8NSSg7SZH4R8GWvhWAiM+dcNw0zLg49B1x2/L2AHSc0Udq/S6NGn
QgoU1ZI+InUlUk5Td2IKWoJp4reNnkdURQWLMcAAd81Q/wCEp0hpGj/tG33KoY/vBjBJAwehPB4H
TjPUU5VacdJSSJUZPZGtSVm/8JJpH/QStf8Av8v+NW7e6guoY5YZUmikUMkkbBlYEZBBHUEdxRGr
Tl8MkwcZLdFmikpa2JEFBoz7Vma9rtt4e097y6J8pSBtXG5iT0AJ5Pf8DUykoq7YF66jWa3kRujD
BrzeZBHK6DorEDPsaxz8RdV1q5uGSX7LArho40xlRyME457Eg9/ToLVnqQvGIf5ZevJzn1I/wr8q
4nqrFTj7OPw9Trw8l3KesWIGZgBsbh1x3Pc9ueh/+vXH6jpxtT5kfMRP/fPsfb3/AMn0ZlDoUIyG
BBHtWBqGnm1YgjfE3AJH6H/PNfH0K3Loz6TCYlx91lG1YtbREnJKAknnsK6yGTzYkfGNyg4z6jNc
sqiNQg4CgAD2FdFprF7GIk5OCPwBIH6Coraq5GL1XMi1WJrFr5UwmA+R+uB3/wDr9fzrbqtqEIms
5Qew3AkZ5HP/ANb8awpy5ZHFRm4TRztZ+tJutUO3JVhlsdMg/wBcfpWhVbUYzJYyqPTPPsQT/KvR
g/eTPdpv3kzO0chXkkL+UFwC4HRc88d8gVv3FubaTYeeMjHcVx9dfbyfaNHgkLb2DY3D3GT0963r
LqdOIWzI6KKK5TiLcmYbGIAY8wksSOTg8fhVSrNwd1rbE9cMM47A4H5VXWtqUHUkkYV6nsqbl1Fr
OvtXSJSkBDyYHzDoP8T+n8qNW1AwL5URxIR8xB5X/wCuf0/EGsOvsMJhFZSkj4yvXlKT1JfPdrgS
ud7bgxz7U6+jMd1ID3O4HGOvP/1qgq1dLvhglUgoFCHHUEZ4NeykkrI4SrXefB97ZfEMgmjJuGjK
wyEZAI5IHHBwDzkcZGOa4MAsQAMk8ACvcPhTYXFj4WH2iJojLK0qBhglSFAOOo6H+dd+DhzVb9jS
mryOvuLWK7haKeJJo26pIoZTg5HB/CpgMUtFfSWW52BRRRTAKKKKACiiigAooooAKKKKACop4Y7i
F4pY1kidSrRuAQwPBBHfNS0UAc5rng/TNS8LNo/2RhZxqDFFb7Q4KnPyluNx5BJPO45PJNfL0+k3
Ud/NbC2k86PexiCksoXJbI6jABznpg5r7DrG1DwxZXt/Ffxwx2+oxuh+1onzlQ6llJBGdyrtyegJ
HQkFNXOOvh1VtY8o+FPhtdYhhttX81YIYnnskt/kSZJBtm3SKBuI3ICN2R0PQger+HvC+neF4JYr
CDyxK5dmY7mPJwM+gBwB/Ukm5p+k2ukx+XZxeRFziNWOxcszHC5wOWPQDsOgAF38aZrTpKml3Foo
ooNwooooAKKKKACiiigAooooAKKKKACiiigAooooAKKKKACiiigAooooAKKKKACiiigAooooAKKK
KACiiigD8zKKKK+KP6jLMP8Ax53X/AP51Wq1abPstx5m7Z8udvXqfWk/0T/pt+lAFairP+if9Nv0
o/0T/pt+lAFairP+if8ATb9KP9E/6bfpQBWoqz/on/Tb9KNlo44kkjOerrn+VAFairPkW/8Az9f+
QzR5Fv8A8/X/AJDNAFairPkW/wDz9f8AkM0eRb/8/X/kM0AVqKs+Rb/8/X/kM0eRb/8AP1/5DNAF
airJ+xgkZmPPUYo/0T/pt+lAFairP+if9Nv0o/0T/pt+lAFairP+if8ATb9KB9k45mHOMnFAFaip
prV4SeN6cEOo4wenNQ0AFFFFABRRRQBZsZEG6N9wMmFDKBnB69fXioZE8uR0znaSM/Q1Npq7rpMr
kYOcjpx1qvI5kcueCxJOPegBKKKKACiiigAooooAKKKKACiiigAooooAKKKKACiiigAq3DmO1kaQ
t5ZBVVPIyecj6Y61Uq2SzaaO4WTHToMf4n9aAKlFFFABRRRQAUUUUAFFFFABRRRQB6F8AdSt9L+L
WgTXUmyNpHhB2k5d0ZFHAP8AEw56DOTjk193Ljj0r85/BusQ+H/Fujancq7wWd3FPIsYBYqrAkAE
jJwO5FfobpOp2+s6ZaX9o/mW1zEs0T7SMqwyDgjPQivfy6V4OPY/HuMqLjioVbaNfkXqKKK9Y/PQ
pCu5SDzS0UAfKvxO8NN4Y8X3kIRVt52NxDsAUbWJOAATgA5HbpkADFcZcX0Vtw7Zb+6vJ/8Arde9
e9/tG6a3/CP2OqgM62spjZVTPDgAEnsAVA54yw9gfmaSRpHLucsTya/PMdhfZYmS6M/X8jqvGYSM
pPVaE91qEt1lT8if3V/TJ7/y4qrRRXMkoqyPqElFWQUUUUxhRRRQAUUVa0u3F3qVtEUMiPIoZVzn
bkZ6c9M89hSb5U2RJ8sW+x6RYwta2NvC5BeONUJXpkAA4/KpqKK+dbu2z4+T5pN9wr1n4M6nusr2
xJQeW4kRQfmORgnGenA/OvJq2/B+tSaDr1vcoW8vJEiAn5lPUYyMnuM8ZAr0stxSwmJjUex5uOoP
EUHBbn0QTtGTxXk/xC+IouWl03TJMxDKyzqfv+qg+nr69OnXI8XfEq815nt7Qta2XIAUkO4Ix8xB
6EZ46c+wNcXXvZpnXtU6WHdl3PIwGVuLVWuvl/mBYsSScknOTRRRXxp9MFFFFAwooooAkhnkt5ll
iZo5EIZXU4II6EGvTdO+Mqxx28VzYszKFWSYOOSBycAdTye34V5dRXfhcbWwb/cvc4sRhKWJt7Rb
Hs03xi0dYWMcF08gU7VZQATjgE54rktW+J2r30cklvILSFm8sRoATgg85655xkHtkYNcNW14XvNP
trwpqls91auCoRWIwxwQcZGegGCeMk/X0J5pi8U1CU+U4ll+Hw8XNR5n2KN5rF9qEgkubqaZwNoZ
nJOOuM+nJ49zVOrmrQx2+pTrCrxw7g0YkHzbSAVPHqCD+PHFU68ao5uTUm2z1KfIopxSSCpDPI6k
O7OpGCrHII9CDwR7Go6K3o0a8n7l0jixGMw1JPnkmzt9N+LWs2FqkMiQ3hXgSTg7sAAAEgjPrk5J
JPNR3XxY16eZnhlit1IH7tY1IH0JBPPXqf6VxlWLSwlvMlMADqzHAz6V9msTUp00pS2PzidSVSbc
TpP+FpeI/wDn8T/vyv8AhXOXupXOoTPLczyTO5BZnYknAAHU9gAPwrSXQoto3SOT3K4A/LBqzHpt
tFIHSLDKcgkk8/QmuGpmKkrXuHspy3ZFpFm9tCzOMPIQdp7AdM+/J/Sr6sVIIOCDkEUUV4FSftJO
Uup1xXKrI29OvvtSlH/1qjJIHBHr/n/9VuSNZUKOMqRgg1ztvMbeZJB1U5/xH5V0MUomjWRejDIr
5jGUPZS5o7M76U380c7dWr2spRunZsEAj/JrU0X/AI9X/wB8/wAhV940kGHRXGc4YZGaI40jXCIq
DOcKMCuSVTmjZnoSr88OVrUdRRRWJyrfQ5eaPypnTOdrEZx6HFVrv/j0n/3D/I1auHElxK4OQzEg
47Ems3WJglmV7uQAM9hzn9MfjXqU7to+gpJtowq6nRfm0NweikMPqWIP6Vy1dV4fUrZlD95omwO5
ycjH4V1Vtj0K/wAItFFFcZ5xZl+azt8cgFgSPXOeap3cv2e1kfOCFODjPPQfrir7RmPToi3HmOXX
6DIP6isTXJtlqsYOC7cjHUDk/rivcwFHmab6nzmYV+ZuK2RiMzMxJOSTkknnNJRRX2i00R80FWLO
QBjE6b0kIBGcd+DVenLeCwkjnJRTGwYeYAQSDkAg8Hp05zVRi5OyC6WrN3whavJ4006GNMlbkNtJ
x8qksTz6AE+9fQo4ry74Oas/iCfVprq3i86CRXSRolEoZy7Oc4z1PHOAOBgcV6ka+jwtF0o6nVSt
y3QtFFFdxsFFFFABRRRQAUUUUAFFFFABRRRQAUUUUAFFFFABRRRQAUUUUAFFFFABRRRQAUUUUAFF
FFABRRRQAUUUUAFFFFABRRRQAUUUUAFFFFABRRRQAUUUUAFFFFABRRRQAUUUUAfmZRRRXxR/UZZh
/wCPO6/4B/Oq1WV+XT3I6tIFP0AyP1qtQAUUUUAFFFFABRRRQAUUUUAFFFFABRRRQAUUUUAFFFFA
BRRRQBLDdSwY2Mcf3Scj8qnVraRkkf8AdsvLRquQxHTHYZ/z61TooAttqLsxzHG2cj5lycZyB+FH
9pSc4SMHJOQvOTxnr1qpRQBb8+G6UeflJACC6gYPoT37UGwLDMDrKMDIBAIz6jNVKVWKNkEg9ipw
aALccZgtJXCEyMShBB+UYycj/Pb3qnWnbyfaPLYOA+BHJG5zuA7jvnk/560LiEwzMhBAzxn07GgC
OiiigAooooAKKKKACiiigAooooAKKKKACiiigAooooAKs2LfO8eceYpQZPGT0z/nvVaigCSW3kh+
+hHOMkcfn0qOpo7yaIYWQ4wBzzx7ZqxJB9shSfKRHkNngZzwf160AUaKs/Yf+niH/vv/AOtR9h/6
eIf++/8A61AFairP9ny8FNsgI+8rDH60f2fcf88//Hh/jQBWoqz/AGfcf88//Hh/jR/Z9x/zz/8A
Hh/jQBWoqz/Z9x/zz/8AHh/jR/Z9x/zz/wDHh/jQBWr7d/Zy8YTeL/hvai4gSF9Ob7ADGTh1RF2t
jtwQOvbPGcD4r/s+4/55/wDjw/xr63/ZIjaH4e6gjDaw1J8/9+469PL5NVbdLHwfGFOMsBGo1qpf
me50UUV9EfjAUUUUAeffHgBvhfq/GeI//RqV8hV9ffHb/kmGr/SP/wBGpXyDXyWbfxY+h+pcKf7r
P/F/kFFFFeCfbBRRRQAUUUUAFdp4S0P7LCL2cKZZFBiHUqpHXPTJBHuB9SKx/DGh/wBpXXny8W8J
BK4zv54GDxjjn8vcd5Xm4qtb3InjY7EW/dxCiiivMPDCrlirR3PluGTepGehHfI/Kui+Gvh8a54g
R5oVltbcF33A4J/hHTBOeeewPWu4+JGlNPbpPZaVJc320RC4RdwRTuyAAcgjrkrjng5xXtUMtnWw
ssSnt0PJrZhGjXVC1zxmip7yzn0+Yw3MTwy4BMbjBAPTI7VBXjuLi7Pc9RSUldbBRTlUu2FBJ7AD
Jr07wL8MX8yO+1iLCrho7ZsHPAILD0Hoep69OezCYOrjJqFNfM5cTiqeFjzTfyPL6XBHUYyMjivp
H/hGdJ/6Blr/AN+V/wAKivPCuk31v5M2n25jxj5U2kDOeCORzn9fWvo/9W6tnaaueJ/bcL6w0PnK
uk8H+CbrxZMxUmC0ThpyM844AHGT0zzx+We61j4OWdwWewuXtn+Y+XINy5PIAPUAdO/Wuk8P2er6
TDFayW2nraphVFu7qVXucEHJ79Rz9c1nhcknGtbEr3fIrEZrGVP9w9fyOYs/gxZxzE3V/LPHtxtR
dhz65yff862rL4W6BaxlXtnuSTnfM5yOnHGBjiuw+tH419dTyzCU/hgj56eNxFT4ps5l/h34fcKG
05MINo+ZumSeefUmiLwJ4e05vtP2CFBECxeViVAxyTk4xjP0ro5JFjQszBUUZJPbHeuK8beLIm0u
6sdPlDXMq7DJ/CoPDdjnj+eQeKVang8MuacUmZe3rNW5n955/wDEq+07UPEbSae4kwmyWRSSrMMj
I5xjGOmM4J5BBPJU6SN4ZCjja6nBBptfPOFOc3UUVqcU8VWklFy0XQKKKK0OQnsYBc3SRuSA2cle
vAJ/pXSxxrDGEQYRRgAVzumyCO+iJ9ccepGB/Oukrxsc3zJdDsoJWb6hRRRXlnSFFFFABWpo9z1g
J915/Mf1/OsupLeY28ySDqpzj27iufEU/a02mXCXK0dJRSBgwBByCMgj0pa+Tas7M9AKpatM8Nod
v8Z2EkdiDn+VXaydcJ3QjHGCc9u3+fxq6avJG9GPNNJmVWHrExkuvL6CMYH1IBJ/l+VblY+rWcjX
AkjRnDjkKCcEcdh6Y/WvUpaS1PoaFlLUzK7DTsW80AAyFwoyfbFYOmae7TeZKjIEOQGyDntx6D/P
et60UtdRADJ3A/gOTVVZJuyLrzUnZEjWO1iPPh4OPmbH5ipLfTDcTJGJ4csf7/bufwFVZmDzSEHI
LEg+2a2NJs/Jj85x87jjnscH9f8AD3rknLlR51Woqcb9STVLeJljg8+IGFcLhuAOuP5HPNchrVrJ
LcBI5I5RGBlUboTz3x2A/wA5rb1Fg17KQcjIH4gAH+VcfeTefdSvnILHBxjjoP0xX2GVU9E30Pjc
TJtsf/Z9x/zz/wDHh/jR/Z9x/wA8/wDx4f41UkmSFdzuEHqTWNfaq1wCkY2RkYJPU+o+n+favrKV
CVV6LQ8udRQXma940lvlUj3yYPAYYB6c8/p7dqy728Ec2QAZcfe3ZCk8EAdM8e1ZtFe3Rw8KW2rO
CdRz9D1z4D+KFi1a70m4277pRJFIFGSyg5UkDpjJGTgYOOSc+5Dmvk7wX4f1HxHr8Ntpcn2e5QGU
XB3ARbRkMSASOcAe5FfRvgXRdX0LR5LfWr/+0btpy6zeYz4UhQB8w45B4HHfvXctj08JOTjytaHT
UUUUz0AooooAKKKKACiiigAooooAKKKKACiiigAooooAKKKKACiiigAooooAKKKKACiiigAooooA
KKKKACiiigAooooAKKKKACiiigAooooAKKKKACiiigAooooAKKKKACiiigD8zKKKK+KP6jLP/MO/
7a/0qtVn/mHf9tf6VWoAKKKKACiiigAooooAKKKKACiiigAooooAKKKKACiiigAooooAKKKKACii
igAooooAKtXQElvBKDkBRGR6Ef481Vqzb4nt2g5D5LqR0JA6H/P/ANcArUUUUAFFFFABRRRQAUUU
UAFFFFABRRRQAUUUUAFFFFABRRRQAVNDcmPIceZGQQUYnHrx6GoaKAJ7qERMhTPluu4bh69vw/rU
FTw3XlxmORPNjzkKTjB9j/n+dJdQiGT5DlGG5evQ9KAIaKKKACiiigAooooAK+uP2Q7qGTwHqVuJ
UM8d+zvEGG5VZEAJHUZKtgnrg18j16p+zz8TF+H/AIw+z3ZxpmqFIJmLKoifOFkYnHyjLA84wxPO
MV3YOoqdVX66Hy3EmEni8vlGnvF3Pt6lpqsHUMDkHmnV9OfgoUUUh4oA8y/aD1SKw+HN3DIHL3cs
cKbQMA7g+TkjjCkceor5Pr0v47+Nn8VeLHskVktdMZ4FV8fNIDh24HQ4A6ngA8EkDzSvicxrKtX9
3ZH7Fw/hJYXBpz3k7hRRRXlH0wUUUUAFFFFAHXeE9ah5t5nWOViFQYwGOD3xx2GD3PHXFdVXk9W/
7Xvv+f24/wC/rf41wVcLzyumeVXwPtJc0Xuem1NZ2kt/dRW0K7pZWCICQMknA5NeWf2vf/8AP7cf
9/W/xr0P4Q61da1440qxuNrN5hkEwGD8gLYIHBzgDjGOvNTTwMpzjHe55WKws8NRlVvsj1HwNJpn
gzUbmXUdUjS72mF7dUY7CCCctjkggj0PBFdt/wALJ8O9P7RX/vhv8K8a8Xgr4n1QEEZuJO3+0ayA
C3QZ4zxXpU81q4K+HpR0R8m8vhirVqk9Wje8carBrXiS6u7Zi0LBQp9cADP0OM+uDzg8VhpG8mdi
M+Ou0E10vgvwLceLGkl80W9rGwVnZSSxwTgdM9u4IzXsuh+GrDw7beTaQ7cgFnblmIGP8eBxyaMN
ldfMZOvU91Mqvj6WCiqNPVo89+Eug21xPdXNzAsk8PltEWz8uQ3b1yM89wO9etYpiqF6DFPr7rA4
OODoqmt+58ricRLE1HUfUWiiivQOUKKKjklWJCzkKqjJJOAMUm0ldgPqvdXkNnGZJpFjUd2/kPU8
dK5nXPH1vZM8VoouJVJBYn5ePT17jt68iuMm1i71m5f7TMz7lZUXPyqSB2HsOwr5/F5xSo3jT95l
cpueKPHH2yOS0ssiJsq02cFh049Aefr+YrjaKK+KxGJqYqfNUZZT1KyS6hL4/eoCVKjOcc4981zt
ddXK3EYinkQcqrEAnrgHFd+BqOScX0OOtFJpojooor1DmCuhs9UiuI8yOsTjgqxwPqM/5H8+eorC
tRjWST6GkJuDujrQQygg5BGQR0xS1ykcjxHKOyHGMqcHFTx6lcxrgSsec/MAf1NebLAyXws6FXXV
HSUVix67KG+eJGGOikg5/WrEeuQtjejIc4OMED8ev6VzSwtWPS5oqsX1NKiq0eo20ucSqMf3uP54
qwCGUEHIIyCOmK55QlHdGia6G5pM3mWoUn5kOOTk46j/AA/CrtYujzbLkp2cYwPbn+Wa2q+UxlP2
dV9j0Kb5ohWTr3/LD/gX9K1qz9ai3WwcDJRuuex4/niuanpJHXRdqiuYlFFFdx7IVZ07/j8j/H+R
qtWnoOnve3q4+VFzlj9DwB3P9KTdldilJRV2Q6ZZ/apt7D92hyeOCfT/AB/+vWzdTfZ7d5Mcgcfy
FS2+nvbRhI4XAHfack+p4rM1cyyOIkjchTlsKevTHTt/X2qKMXXqpdEeHiK3NdmHqE5jtZpCzZwf
mB5yeAc/U1ylxJ5NvI/GVBI3dM9v1rb1lpZZBAkT4Q5Y7e//ANbkf/qrnNaSZLdIxFJlzz8p6D/6
+Pyr9Ly7DuyTW58xiKm9jFnuZLlyznPOQvYfQVHUht5VUkxuABkkqajr7WMVFcqR4jberI5p47dN
8j7FzjNZN1rbtxAuwf3mGT27dB39fwqvqV59sm+U/u14XjHpk/jj8qp17mHwsUlKaPNq1221HY+n
f2b9ORfB0t/PagXktzIqXUkfzvFhOAxGSu4HjpkGvXwQwyK+D7fVr21s57SG6mitpyvmwo5CybTk
bgODg8jPQk17Z8B/i5P9qtvDGrSedE42WV1I4BQgcRMSeQcYXHIOByCMZ18NJXmtj2sFjoWjSkrH
0LS0Vnf29po1L+zv7Qtf7Q/59fOXzem77mc9OenTmvO16HvXsaNFJS0DCiiigAooooAKKKKACiii
gAooooAKKKKACiiigAooooAKKKKACiiigAooooAKKKKACiiigAooooAKKKKACiiigAooooAKKKKA
CiiigAooooAKKKKACiiigAooooA/Myiiivij+oyz/wAw7/tr/Sq1WW+SwjB6u+4Y9AMVWoAKKKKA
CiiigAooooAKKKKACiiigAooooAKKKKACiiigAooooAKKKKACiiigAooooAKfHK0Lq6HDDocUyig
CzfAMY5QABIoJ29M9/6VWqz/AMw7/tr/AEqtQAUUUUAFFFFABRRRQAUUUUAFFFFABRRRQAUUUUAF
FFFABRRRQAVZuObW2J6/MM98A8D8KbZoGkZmGVRS5U98dqZNO9w+9zk9BgY49KAI6KKKACiiigAo
oooAKKKKBPXQ+9vgjrf9vfCzw9c+V5Oy2EGzdu/1ZMec4HXbn2zjnrXd18Zfs5/Fm3+H+rX1jq9z
JFot0nmbgrOsMi/xYB4DA4JCkkhegBr6sX4geGpFVl1/TcEZB+1p/jX1NCtGpTTbP5/zjLK2Cxc4
8r5W7p+v+R0Oa5H4keO7TwN4dnuZpFN5IjLbQ9S744yMj5QSM8j06kA814s/aC8O6CskdgzatdqS
uyLKxgggHLkc5BJBXIOOozmvnXxP411Dxbq0uoaiUmlkOFVgSsajOFUZ4Aycd+SSSSSeLGY+FKLj
Td5M6sqyKti6inWXLBfiYTuZHZz1YknHvTas/bv+neH/AL4/+vR9u/6d4f8Avj/69fHNtu7P1qMV
Fcq2K1FWft3/AE7w/wDfH/16Pt3/AE7w/wDfH/16RRWoqz9u/wCneH/vj/69H27/AKd4f++P/r0A
VqKuyRRSxRys4gL5yqqSDg44HamCG2Xk3BYf3VQg/meKAKtFWf8ARP8Apt+lH+if9Nv0oArV7l+z
h4Fkm1GTxJdRMsMSmO0LAgMxyGYc8gDI5BGW4OVrxmEWDTRiVriOIsA7KqsVGeSBnkgc47+vevrD
4e+NvDC+HNMs7CQ2MSx7I4rpBG5xnLMR8uWwWyDznPevWy5Uva89WVrbHyHEeIq08P7GlF+9u/I6
zVvDWm64o+22qTEdGOQ2BnjIwccniorDwjpOmxlLewhA5+8u48jBGTnAIzx7n1rVhmS4jWSN1kRg
GVlOQQehzUlfV/V6Enz8qbPyv2lRLlu7FHSdLg0WzW0tgVhQsVU84BJOPoM4HsKv4opa3jFQXLFW
Rm227sKKKQnFVe24g61BcXcFqoM0qRL6swH865HxF4+Szke3sgJGA/1p6fh+hB5zjpyCeGv9WutS
kMlxM0hPYnjGc4A9M846DtXyOP4ho4ZuFFc0vwPSo4GdRc0tEd7qvxEs7dXS0VrmUcBsYTp1z14O
MiuU17xDdaqqCWQxqyBvLXO05J7eo9e4/XBqzL81jAR0Usp+pOR+lfEYnOcXipXlKy7I9ZYGlGDj
1IadHI0Lh0OGHQ4zTF6UtXCSnFSPBqQdOTj2LH9oXH/PT/x0f4Uf2hcf89P/AB0f4VXoqzIsf2hc
f89P/HR/hXM6he3Md5MDJzuJ4A6Hkdvet6sXXo8TRPn7ykdPQ5/r+lehgpWqW7mFZXiVP7QuP+en
/jo/wo/tC4/56f8Ajo/wqtRXunCWf7QuP+en/jo/wo/tC4/56f8Ajo/wqtRQBZ/tC4/56f8Ajo/w
o/tC4/56f+Oj/Cq1FAFn+0Lj/np/46P8KP7QuP8Anp/46P8ACq1FAFn+0Lj/AJ6f+Oj/AAp0eqXc
bZSdkOMZUAHH5VUopNJ6MLvob+i+JL2O6CPcMdxyrMASD9T2PTH09TXoMNwmowjzNqPt3LI3HBwc
EdO9eS2f/H5D/vr/ADFei6XJ5lmo5JUlST+Y/QivjM8oxTjOKPVwcm00zQuLWS3bDjjsw6fnVK+Q
PZyg8fKTx6jkfyrRhYzWssR5KDzFyeOOv+fc1Wr5JOzuerF8rTRylFdM1rCxJMUZJOSSozmhbWFW
BEUYIOQQo611e2XY7/rS7GXZaSX+ecFRwQgPJ+vp9Ov0rbtcRzRdFVWHsAARTCQoJJwAMkngYrMv
tUGDHAec4L+3t/j/APrpQpzxErI4a1ZvVst61rEsNxLBFK4bcQWDEbRnoP8APH8uZ1LVpbODiV/M
bheSfTJ/DP51d1SRYbmV3O1QAST9BXI3Vy11MZDxngLnOB6f5719hl+DUeh4ter94NeTttBkbgYG
Dj88dfxrntVv5Zrx9sr4QBQQx7df1JrXuZvs9vJJ/dGRkd+361zTMWbJOSTkknnNfeYGnrz9jw8R
LaJIt5MrZErf8COf0NZ+pa9P5y24lwCQJDtHQ44z9Ov/AOul1C8+x25I++2Qoz39fw/wrnGYsSSc
knJJPOa+twlDmfPLY8avU5Vyot3F7cRzyIHwAxABUdO3almxdW/nl/3sYAZQOOvH+f5VHf8ANxvH
SRQwHfGMc/lXX/C/wFL8QLjUrOK5ht2ht/NXzCDvbIAUgEMBk8sAccZ5IFexKSgrvY4oQlUkoxV2
zh6mtLqWxuorm3kaKeJg8ckbFWVgcggjBBBHUVu+NPBd34M1NrW4kgmGNyvbyb0IyVIBwMYZWUgg
EEEY6E19B8F634m2NpumXV1C0giM0cRMYbjgt0GMjJJAwckgc1PNFx5m9B+zmpcqWqPp/wCD/wAT
n+I2l3hubUW97ZsolMf+rYNkqVySQRggg+gOecDqPFHhLTPF2nva6jbJLlSscwAEkWcHKNjg5A9j
jByOK+YI9W1j4F+NLiys7uO5ZYoxcxOpMMhZA3TIPyljg5BOD0BIr0TSf2j77Unt7aHwpPfXsi42
2sp+cgZJVdhIHU9Tgd+9eTUotS5qezPpqGMjKHs61+ZHoPw11W/ezu9E1mUza1o7iGeTdv8ANjYb
o5M4Gcrxz83y5OCa7SvGfhLpPiq88eap4o8QaY1il9amNS+1CCHQBdmdwACnBI5ABJJOT7NXLUXL
I9HDycqd2rDqKKKzOkKKKKACiiigAooooAKKKKACiiigAooooAKKKKACiiigAooooAKKKKACiiig
AooooAKKKKACiiigAooooAKKKKACiiigAooooAKKKKACiiigAooooAKKKKAPzMooor4o/qMszf8A
Hna/8D/nVarM3/Hna/8AA/51WoAKKKKACiiigAooooAKKKKACiiigAooooAKKKKACiiigAooooAK
KKKACiiigAooooAKKKKALdpND5ZinHyZ3BsnrgDHH41BcQ/Z5mjznGOcY6jNMjcxyK46qQcH2q1q
UYS5O1CARkk5wT1OPzFAFSiiigAooooAKKKKACiiigAooooAKKKKACiiigAooooAnis5Zo96JkZw
MnH5ZqRbEI37yeMAfeCtk8dsY6026B8m3wP3YQcjpk5zz68dKrUAWnukSIxwIUU8FiQSwxg5/wDr
VVoooAKKKKACiiigAooooAKKKKALNjy8iDq0bKo9/wDIrZ8PsWsWBJOJCBk9sA4/U1jad/x+R/j/
ACNbHh3/AI8pP+uh/kKwrfCc2IS5TUooorgPNCiiigAooooAKKKKALMnz2MR6bGKY9c85qtVlfm0
9wOSsgY/QjA/Wq1ABRRUtpayXt1HBEMvI20cHH1OOw6n0ApNpK7Jk1FXexp+HdEOrXQeRD9ljP7x
s4yccKD+WcdB3BIr0Cq2m6fHplnHBGB8oyzAY3N3J69frxwOgqzXh1qrqS9D5fE1vbT8kdN4M1rV
rO8EVjepBFuDOtzIFjxkA5zx0AHHzYBxjrXq+l+KREsh1XUdLIJVY/schY5Jwcg57kcjgck4ArwK
rNnYyXjfKMIDgseg/wAa9XCZvUwcbWul5nzWKy6FeTm2l8j6UF5AYRMJUMRXcHDDGMZzn0rE1Hxz
p1izKrmaQZGE6ZHTJ9PcZ/lXktujWsZRJHIbqWYkn60+ujEcT1pq1GNmeNHLYxfvO6O//wCFnJ/z
5P8A99j/AArM1zx9Nqdr5FtEbYMfnYtkkeg46H/PeuTorxKudY2rBwlPRnVHB0YtNLYXcWyScknJ
NJRRXhncFWV+fT3A6o4Y59CMDFVqs2vzQ3EfTK7s/Q5x+NICutOpq9adXrYW/IfP45WqKwUUUV2n
mBWRr/8Ayw/4F/StesjX/wDlh/wL+ldWF/ioyq/CZFFFFfRnnhRRRQAUUUUAFFFFABRRRQA5JDG4
deCpBB+ldrY3zWjesZPzL/Ue/wDOuIrqLSf7TbxyYwWHIx3HB/UV4+Y0lUiuZHZh5crdjsbO88th
LGQ6sMfUelWXsRLlrdxIMn5ehA7dTXHRzSRjCSMgznCkgZq9Z387ykvKQI1Lnaozx26V8ZLL5J+6
9D1FW01RsMpRiDwQSCPSqk2pQQ/x7jjPyc/r0/WqNxqCaizefvRichgcjv1H+A/Kq81m8a7xiSPn
DJyO/X8vpWtPL0tZu5Mqz6ILq+kuuCdif3VPH4+tU7i4S2jLyHA6e5PoKr3mqRWuQD5kmfuqfzye
3061iXV5JeSB5D04AXgD6V9JhcFtZWRw1K1vNlvW9QkvrhHb5EdQ4QdBkY5Pc8dePpWbVqQedZpI
M74/kYkYGO35dPXmud1LUvMzFEfk6MwPX2Ht/P6dfpsPh+ZqEFZHmVKlleW4mqX4m/dRnKDksD1P
oPb/AD9cuSRIYy7nagGSTXW+Dfhvq/jQSyWqx29tGMGeckKWOPlGAecHPTgYz1GdK8/Zv8UXjfNq
WlhM5CB5MD/xzmvq8NQhBKLdkjz5xrTXNGN7njd1ctdTGQ8Z4C5zgen+e9Q177p/7L7vpYS+1pIr
7eGzb2+9FUbgRkkFicqc8YwRg5BF3Tv2W9OjuCb/AFu6uIdpAW3hWJt2RgkksCMZ4x3HPHPvrE0o
Kyehw/2fiJO7R8/XHNrbE9fmGe+AeB+Fes/sw/8AI7aj3/0Bv/RiV6dpv7PfhGxXFzDdamBwn2qc
jZ1zjy9uc8dc4wMY5z32maPY6LAYNPsrexhLbjHbxLGpOAM4AHOAB+ArnrYqM4uMUd+Fy6pTqKpN
7HkutfAOfxFqF/PcX0Fn9pvbm4MsatKxjdkMa7SVAIPmEkHuByOnpng7wjYeCdDi0vTwxgjJYySB
d8jE5JYgAE4wM46AelbtQ3EbTW8sayvCzKVEkYBZCRjIyCMjryCPauCVSUkk3oezDD06cnKK1Zwe
r+G/AWu+O2i1CC2u/ETKszRSSOd20AAFc7CdoB29SvJGOa7q3tobWGOKCNYoo1CJHGoCqoGAAB0A
A6CuLPwX8LXEz3F7ZyX97LI0st1NMyu7MxYkhCqjqeAAMV2sEItoY4lLMkahFMjl2IAxyxJJPuck
0pPRJMKcWm3KNmT4o/GuE1jXPGsupLa6d4cjgtUvFBvZb6MiSAPyduMpuAGThiATgZxjuR+tTY2j
JSvYfRRRSLCiiigAooooAKKKKACiiigAooooAKKKKACiiigAooooAKKKKACiiigAooooAKKKKACi
iigAooooAKKKKACiiigAooooAKKKKACiiigAooooAKKKKACiiigD81f7PuP+ef8A48P8aP7PuP8A
nn/48P8AGq1FfFH9Rl+azma2gQJyu7IyOMnjvUP9n3H/ADz/APHh/jVaigCz/Z9x/wA8/wDx4f40
f2fcf88//Hh/jVaigCz/AGfcf88//Hh/jR/Z9x/zz/8AHh/jVaigCz/Z9x/zz/8AHh/jUU1vJb48
xcZzjkGo6szf8edr/wAD/nQBWooooAKKKKACiiigAooooAKKKKACiiigAooooAKKKKACiiigAooo
oAKs3GWs7YnJHzDP48D9P0qtVn/mHf8AbX+lAFaiiigAooooAKKKKACiiigAooooAKKKKACiiigA
ooooAtWrF454ySUEZYKTxkHIxVWrcbC3tS5GWmBUHPAHQ/jmqlABRRRQAUUUUAFFFFABRRRQAUUU
UAS2pK3MWDj5gOPrW/orJtuYxwVlJ2gY4OAP5Guftf8Aj6i/3h/OtvRf+Pi9/wB7+rVjV1ic9fWB
rUUUV555gUUUUAFFFFABRRRQBZtfmiuEPQpu98g5FVqs6f8ANchD91wVYe2D/hVagArt/B+j/ZbX
7ZIMTTDC89E4I49SRnvxjpzXN6DpZ1S+RSD5SnLMBwQOcf59vWvRVUKoAGFAxgDjFediqtvcR4+O
r2Xs4hRRRXlnhBXUxxiONEHRQAM9cCuWrq65qz6HFiL2SCiiiuU4QooooAKKKKACrNh81xs7SKVP
rjGePyqtU9iwS6jJ9cce4x/WgCFetOoZDHIynqpIOPUUV6+FTULvqfPY6SlVsugUUUV2HmhWRr//
ACw/4F/StesbXpAZIk7qCT6c8D+Rrswl3VVjKr8JlUUUV9CeeFFFFABRRRQAUUUUAFFFFABV/S79
bRmWTPltjoM4Pr+XXvwKoUVE4KpFxY4ycXdHWQuJ1RozvDdCP8/pV2UC0t/LH+vcfOQc4HXGffj/
ADiuIXduG3O7Ixt659q0NQurgGIvPIJSvzAOfwP16/lXlvAa6M6lX7o2ZZkhXfI4QepP+fyrLn8Q
SxsyWpMY6F+59wO3frk89jWRRW9LBwhrLVkSrNqy0Lm+3uj8/wC4lJ5YcqTx1Hbv/jUMsP2VkaXB
j6kqeCBgnn6VRv7+HTbV55nwg4AHUnsAO5P/ANfpk1L4R8J678UvKjj22eixSg3UzNhthYEojbTl
9pJAIwOMkZAP0OFwM8QubaKPPnW5ZKC1kzdsfCOu+NgqaZCLfTGGftUwMcbA56cEt0wcA4JGcc13
eg/AXR9PZX1G4m1OQMflx5UZBGACAScg85Den435/H1p4Z26RYadJJb2Ki1XzJsEbPlwCQxIwByT
n19az7j4q6gZmMNnaxxcYWTc7dOeQRnnPYf1r3KdKFJcsTvjQjvLc9KtLODT7dILaGO3hX7scShV
GTk4A46k/nU+2vDrzxZq95dSTHULiIuc+XDKyIvoAAeAPzPUk8mrtmnivUGj8iTVGEg3LI0kioRj
OdxIGCOhzzxjrWx07aHsDOfNVRGSCMl+MDBGB1zk5PbsenGY4L63upJY4J4ppITtkWNwxQ88Hng8
H8q5+zj8TarDJHfm20qJvlLW4LTYyM7TuKrkZGeSCOlaejeG9P0GPFnbqsmMNM3Lt0zk+nAOBx7U
AaKMzM4KMoU4DEj5hgHIwfcjnHQ+1S0UUAFFFFABRRRQAUlLRQAUUUUAFFFFABRRRQAUUUUAFFFF
ABRRRQAUUUUAFFFFABRRRQAUUUUAFFFFABRRRQAUUUUAFFFFABRRRQAUUUUAFFFFABRRRQAUUUUA
FFFFABRRRQAUUUUAFFFFAH5mUUUV8Uf1GFFFFABRRRQAUUUUAFWZv+PO1/4H/Oq1WZv+PO1/4H/O
gCtRRRQAUUUUAFFFFABRRRQAUUUUAFFFFABRRRQAUUUUAFFFFABRRRQAVbs8XCG2cYHLKwwCD7+v
+fwqUqOY2V1OCDkEUAWm09ozh5YlOM4LY/pTRYluFlic44UNz+FF8xl8mXqGXHtx1A79fX1qtQBZ
/s+4/wCef/jw/wAaP7PuP+ef/jw/xqtRQBZ/s+4/55/+PD/Gj+z7j/nn/wCPD/Gq1FAFkabcEj5M
c9Sw/wAaPsP/AE8Q/wDff/1qrUUAWfsP/TxD/wB9/wD1qPsP/TxD/wB9/wD1qrUUAWfsP/TxD/33
/wDWo+w/9PEP/ff/ANaq1FAFn7D/ANPEP/ff/wBaj7LEo/eXCAnoEBb+VVqKAJ57UxKrofMjYZDK
D7dfSlgtgyeZK/lxZxuxyT6D/H/69FrcCLKSDfE/BUnj6/8A6qnvEENrsDggybkUHPykH9M5oAr3
EySCNIwwjQYAbrknk/jxUFFFABRRRQAUUUUAFFFFABRRRQAUUUUAKCVIIOGByCK6LSQPtF0wHyOE
YEehB5/PNc5W/oshOz/ajIP/AAE4H8zn8KxqaxZjW1gzWooorzzygooooAKKKKACiiigCxp5C3ke
Tjkjn6Gi1tHuJtuCAp+Y9MD/ABpLGF5rlAmAVIYk9MA/rXW2ulx/2gYEH7sHexPUjgnPTqTj2/Cs
alRQXmc9aqqab6mnoditnZAhcF8HA9O39TnrzWjRRXhSk5Ntnys5OcnJ9QoooqSArq65SurrmrHD
iOgUUUVynEFFFFABRRRQAVPa25mZm37FQbi3cemB+FQVNZyGO4jIO0ZAJ7YzzmqinJpLqROShFy7
Et8oFxvGNrgMMDHB/wD1VXq7qMf3XxjaTGR2AHI/MGqVe/FcqSPkpyc5OXcKKKKogK5vUpjNezE/
wnaATnpx+vX8a6CeYQQvIcYUE4Jxz2H49K5WvVwMNXJnLXeiQUUUV7ByBRRRQAUUUUAFFFFABRRR
QAUUUUAOjfy5FcdVIPPTirOoW7xzO4Q+WTnd1GeM/Tk1Uqxa3AjYo5by3BUgHpnvigCvRU09v5So
6N5kbDhsY554xUNP1A5VfI8Ra1eSX32gaTp8Ls7WwUugJCK21iNwLsuRkHHcYzX0D4R+GekyeGdG
Wzhms9PmtheOftJkmeeRI8liykfdUZIwCeijv47pOp2XgLUrm+uNBttb065QK1vMiYhkBGGBZGIB
BIwMDJ57Ae4fDv4waN4+VLZT/Z+qnd/oMjZLBcHKtgBuDnHUYPGBmvt6clUoR9l8KOTCqNOq3Ufv
MjuPhPuvm8m+8uz25UyLvkDehAwCO+evbHetq1+G+h28RR4ZLps53yykEcdPlwP0zXV0Vke2UrXS
bGxkMltZW9vIRt3RRKpx6cDpwPyq7RRQAUUUUAFFFFABRRRQAUUUUAFFFFABRRRQAUUUUAFFFFAB
RRRQAUUUUAFFFFABRRRQAUUUUAFFFFABRRRQAUUUUAFFFFABRRRQAUUUUAFFFFABRRRQAUUUUAFF
FFABRRRQAUUUUAFFFFABRRRQAUUUUAfmZRRRXxR/UYUUUUAFFFFABRRRQAVZm/487X/gf86rVdby
vsdv5u/+LGzHr3zQBSoqz/on/Tb9KP8ARP8Apt+lAFairP8Aon/Tb9KP9E/6bfpQBWoqz/on/Tb9
KP8ARP8Apt+lAFairP8Aon/Tb9KP9E/6bfpQBWoqz/on/Tb9KP8ARP8Apt+lAFairP8Aon/Tb9KP
9E/6bfpQBWoqz/on/Tb9KP8ARP8Apt+lAFairP8Aon/Tb9KP9E/6bfpQBWoqz/on/Tb9KP8ARP8A
pt+lAFairP8Aon/Tb9KP9E/6bfpQBWoqz/on/Tb9KP8ARP8Apt+lADobrzAIZ/miIAB4BXsDn/P+
ME8Jt5Ch9eD6j1qX/Q/+m36VMzW94EjXckiqFVn6HHQHB7/59KAKFFP8mTeU2MXHVcZNMoAKKKKA
CiiigAooooAKKKKACiiigAqzqH/H047KAAOwGBwKrVZm/e2sUvQr+7I+nIx+HWgCtRRRQAUUUUAF
FFFABRRRQAUUUUAFFFFABW7ofPlEcgRuDj/eBwawq19BYtJtBKhW3HB6ggjH6A1nU1izOp8DN6ii
ivNPICiiigAooooAKfHG0rhEGWJwAKaAWYAAkk4AHXNbun2YtYssP3rDk5zx6f57/hUTmomdSfIv
MktbVbWPavJPViOSf89q7SGxFpDA55kkjUu3XkZyM+o6f5FYui2fmyGdvuocKMDk4/px+P0rpZv+
PO1/4H/OvGrTctD57E1XJ8pWooormPPCiiigCSCMSTRoeAzAHHXBOK6euZs/+PqH/fX+Yrpq5K25
wYncKKKK5zjCiiigAooooAVQWYKBkk4AA71JDGHkjTkbiATn1PahV8pcnIdhxzjAP+Pv29cjD7VS
1zFgZ+YHge+a9PDUre+zw8ZiOb93HYszv54uxj7rAqvfjgn8h+FUaux83V2O7K4A7k56CqVegeQF
FFIzBVJJwAMknpiha6IChrc3l2oj7yHHTsOT+uPzrBqe8uTdXDyHoThQfTt/n1zUFfSYen7OCT3P
OqS5pBRRRXSZhRRRQAUUUUAFFFFABRRRQAUUUUAFFFYfiLxENMj8iDD3TA89Qg6ZPqeDgfifQ9FC
hPETUILcyqVI04uUi9e+LrXRZPs84e43LlokwdvcZJIwTnPHPf0NRR+IrWYBlD4YEhSPmxnuDj25
Hr2riJFW1Jknbzrhxu2tyMnOST3/AM/WpNNkkutQV2P3QWxnjBGOB+Ir655PQp0ry3PFWOqSnpsd
jdaxHJA6Ro2WBBLAAAHr0NZ3hexisfGOjX3meTBBewTSAKSFVZAWIxnjAJwAajrofh/MYvGWkqNw
Es6wtsdkO1jtOGUgg4OeD9cjIPNQX1dONPZnX/FmnI+rqWkpa2PpAooooAKKKKACiiigAooooAKK
KKACiiigAooooAKKKKACiiigAooooAKKKKACiiigAooooAKKKKACiiigAooooAKKKKACiiigAooo
oAKKKKACiiigAooooAKKKKACiiigAooooAKKKKACiiigAooooAKKKKAPzMooor4o/qMKKKKACiii
gAooooAKszf8edr/AMD/AJ1WqzdfLDbx9cLuz9TnH4UAVqKKKACiiigAooooAKKKKACiiigAoooo
AKKKKACiiigAooooAKKKKACiiigApVYqQRwQcgikooAuW91cTSRxiTPI6gdBzz3PT15qK9VFuD5Z
UoQCNpyPepLVvJtJpUOJMgDAyQM/yP8ASqlABRRRQAUUUUAFFFFABRRRQAUUUUAFWbM+cDbt0fkH
GSCO/wCQqtSglSCpwQcgigAZSjYIIPcEYNJVtZEvI9krBJVHyyN0I9D/AI/5NaSMxSMh6qcGgBtF
FFABRRRQAUUUUAFFFFABRRRQAVreGedRIPI8pzg9MgHB/CsmtfwqpfWEQA4ZGUsB0BU8/wAh+NRP
4TOp8LN6iiivMPICiiigAoorT03TyzLPIMAHKr3J7E+38/p1mUlFXIlJRV2S6bYmH97Jw5GApHQe
v1rWtbd7qZY0HU8kDOB3NQ10OkWP2WHzHGJXHccgdh+PU/h6V5tWo0r9Tya9aycmXYYVgiSNBhVG
B/j9TVsc6eQOcSgkD0xjJqtVq1/eQXEYPzMAQvrgknHvXnb6niNtu7KtFFFAgoop0cbSuEQZYnAA
o23E9FdljTYfOvI/RTuyD0x0/XFdDVaxshZR4zl2wWPb6D6VZrhqS5noeXWnzy0CiiisjEKKVQWY
ADJJwABzV+10eSTBlPlp1x1Pb8vx/Kk5JLUiU4wXvMoKpZgAMknGAOatfYzaxpLLjJIKxkcn6+3T
jnrjitJ2ttKXCpmQjjHJP1PYcf8A1qyZp2uJCznJP5Aegrpw9KVV8zVonk4jGacsCMsWJJOSTkkn
Jqzpv/H4nOODj8jVarkAWzjSdwS7Z2L047kn/PX8vbVkrI8YhtGMV3Hxg7tpBHrwakk06cSMETKZ
OCSOnbvVUksSWOSTkk0UCLH9n3H/ADz/APHh/jWbrVvcRwiJVwznJAYdPfnuf5GrVc3qU4uLxyDu
RflU8dB9PfJ/Gu3CU+eprsjKrLlj6if2fcf88/8Ax4f40f2fcf8APP8A8eH+NMtJPKuI24HOCT0w
eD/OmzR+VM6c/KSBnrjtX0B55L/Z9x/zz/8AHh/jR/Z9x/zz/wDHh/jUGwsrEAkDqQOPxq75MS26
RPtSdhuDMMY9AT244x/kgEP9n3H/ADz/APHh/jR/Z9x/zz/8eH+NS21tFHIXmlidQMgK2efp3+lR
yXxwnlAwqpJwrZHJz0/pQAn9n3H/ADz/APHh/jR/Z9x/zz/8eH+NSxyW93IA8WyRzgsrYGcdR757
fzqpLC8LbXGDjOKAJv7PuP8Ann/48P8AGj+z7j/nn/48P8ao3F1HarmQ4znAAyT9Kx59WnlY7D5a
EY2rgn65xn8q6qWHnV22MpVIwOkks5Y1y6qgzjLMAM/nUfkn+9H/AN/F/wAa5NnMjEsSx7ljk0ld
ywCtqzn+sa6I7JbCdlBCZB5BDDH86X+z7j/nn/48P8a40XZs1MgkMYHJIPHHTI7/AErstN0HV7/w
ePEMVqLmyO8ho2Abah2liuM4yG6DjaSQBjOU8BUirx2NYVlPTqilrWoJo8CxGMNK6l5GP8K8gYOO
DweRyMfQjzy7miRvO8sPLMA21ySqg+mefb8PwrrbiaO9kt7m6jMkWRHNHGduVGOASDgkZ5wQD27V
Q+JRtbjVrO9s3URXNrGRbgc2wQeWsZJZskKinccEhgcDOK+myuEaK5banlYy9Rc19EcpNM07BmAG
AAAowAB2rX0O32RPKR984HHOB159z/Kq1jpBuEEkpKIeRgckevt/WtpEEaBVGAoAA9hXZi68XHki
9TloUmnzMdVrSbybT9UtLm3fy54ZVeNsA4IIIOCCD+NVa7v4T+BI/GOsPLdlvsFmA8iocF2J+VSc
jAOCcjPQjgkGvIR6dOLlNJbn0mv3RSr0oHFC9K1PoxaKKKBhRRRQAUUUUAFFFFABRRRQAUUUUAFF
FFABRRRQAUUUUAFFFFABRRRQAUUUUAFFFFABRRRQAUUUUAFFFFABRRRQAUUUUAFFFFABRRRQAUUU
UAFFFFABRRRQAUUUUAFFFFABRRRQAUUUUAFFFFABRRRQB+ZlFFFfFH9RhRRRQAUUUUAFFFFABVm9
/wCWH/XJf61Wqze/8sP+uS/1oArUUUUAFFFFABRRRQAUUUUAFFFFABRRRQAUUUUAFFFFABRRRQAU
UUUAFFFFABRRRQBJDcSW7ZRsZ6g9DUt9CEZHRcI6g8dMnPA4/Sq1WIroJEYZIxJHnIBJBB9j+f50
AV6KsXMaBYpYwUEgPyk5wRwear0AFFFFABRRRQAUUUUAFFFFABRRRQAVbWVLpAk7bJBwsmM8eh/x
/wAmpRQBJNbvbth1x9OhqOrIPm2BHeJgckdj2H481WoAKKKKACiiigAooooAKKKKACuh8G2xkvJJ
ssvlgcjPIzkgep4H4GuersfCMXl2LyKQZWJKqTgehHv0z+P41hVdonPXdoWJ5iDM+z7m4kYHbPFM
pzKVYgjBBwR6Gm1wHmBRRV7T9PNyd7jEQP8A319Pb3/yE5JK7E5KKux2mWAm/eyDKA4CkdT6n2rY
oChcADAAwABxV7S7D7ZLlwfKXqR39s/4fpmvPqVL6s8yrU3lLYk0nTTcSCWQfulPAYfeP+A/+t64
3qAoVQANoAwABxiivOlJydzw6lT2juwqxp5C3keTjkjn6Gq9TWaGS5jwM4YE/geagyIjlSQwwQcE
Gkq/cWfmSuYpFd8ksmcHOe35/p+FT2egyyKJZBmIHkKcnOM4PoPU0nJRV2RKSirso2ljJeN8owmc
Fj0H+Nb1raR2ibU7nJZupqRUEagIAo7BRgUtcU6jl6HnVKrm7dAopVUyMAgLE9Aoya0rbRXbmc7B
/dU5P59B29awlJR3OSVSMFdszVBYgAZJOAB1q/a6PJLhpT5aenU9vy/Hkela0NrFb/6uNU4xkDnH
1609mEaksQo7ljgVg6rk7RRwVMU3pHQjt7SK1GI0wcYLHk/n+HTpVO81YJ8kBDHkFscD6ev16fWq
99qRuGKRkiPoSOC319vb/Io16mHwd7Tq7nk1Kzk9wZixyTkk5JJ71YtbXzcu+VjUbiSDggdQDVdQ
WOAMnoAB1q7fO8RijDMg8sAru+o5xwa9hJJWRyieZaL+9CEscfuugB7nPp7f5FaaZ55C7tk9vTHo
KZRQAUUVBeXSWcJkcZ5wFHc+lVGLk0luwbSV2VNW1DyE8qN8SnqR2H17E/y/CsOnySPNIXc7nY5J
NMr6OjSVKNup505OTuFXLiFrqaNkXJkUEnsCOD+XFU6n+2SC3EIwF5yR1x1xXQZk8l2LaNYrdvuk
7nwOT7f57CqckhkYuxySc802igAq+zQeRBvjG1xgsowQRwT7/wCetUlUswUckkACnaxdRWUcIchp
FXadnPTt17c56dfwqoxcnZLUTairsdcW5tl3llaLnEinjj1qrdan9rtNluFeWP5RJyBgDoOxP6dP
WseTWJ5GAOPJzkx9Qfr744z+lRzywNahIsqSwYpyccY617FHBpWlM451r6RI7qOdXLzA5Y5LHkfp
x26VDVyyYyQyxZySuERjxnnJHuOv+ciCa1lgALpgE4ByD/KvTSSVkchFWTfawFzHbnnOC+AR+Hr9
f/10/WbzyoxAvVxknJzj/wCvz/k1mWE0VveQyTrI8KsC6xsFYr3AJBAJHGSDj0NethcOmueaOKtW
15YnefC34XH4oLqLyam9k1mYxnyvN3btx7sMfd9857d/a9Wk0z4S/Dm20GR577zIpIF6Iz7iTI2c
EKAXOBgnkDnk1T+CvxE0jxVJcWFpoUGjaksIlnNnGqxSqu0A5ABzlzhTnAzyawvjT4Z1u+1q81h4
lOkWsSJHJvUYBAyMA7j8zHqP0rCvOV3FqyR7NGnClR9pT1b6nmkaxSwyxRCQ/LvG/B5GOgHc5xmu
g8IzaLrlu2h+IgqJIR9i1BgCbVwSQpOAdhLEkE4BJOASWHKwyeVMj84BBOPTvTruPyriReBzkAdM
HkfzrijJxd0csWk7tXNzxd4H1LwbeiG8QPG43RzRZZGAAzgkDkZwQQCOD0IJ56vo34WzW/iv4cwW
d7G1ykZa1lWY53YOVwc5GAVx0II46A1AvwJ8OfvcveOWXaD5qjbyDkAKBnjHIxgn2Iq19TteFckp
Q2PnyKMzSBF6k8Zr6P8AhN4Ju/BmlXK3vk/abplciEsxAA6MScZBJHA7Zyc4Hi+meEftHxDGgq7S
xxXjRPIhCN5asdzDJOCACcc9O9fUoG0UomuEp6uT3QtFFFWeoFFFFABRRRQAUUUUAFFFFABRRRQA
UUUUAFFFFABRRRQAUUUUAFFFFABRRRQAUUUUAFFFFABRRRQAUUUUAFFFFABRRRQAUUUUAFFFFABR
RRQAUUUUAFFFFABRRRQAUUUUAFFFFABRRRQAUUUUAFFFFABRRRQB+ZlFFFfFH9RhRRRQAUUUUAFF
FFABVm9/5Yf9cl/rVarN7/yw/wCuS/1oArUUUUAFFFFABRRRQAUUUUAFFFFABRRRQAUUUUAFFFFA
BRRRQAUUUUAFFFFABRRRQAUUUUAWZv8Ajztf+B/zqtVmT57GIjojFTn1PNVqACiiigAooooAKKKK
ACiiigAooooAKKKKALFm6BnRzhJFK5IyAexP0qX7PDbALcLl2JAKn7o6Zx7n/PaqVFAFlrPeheB/
Px1AGD+R61WqzY/IZJAMuikqp/In8B275qtQAUUUUAFFFFABRRRQAqqWYADJJwABk5rs7VTapEAd
xjAAJGM4x/hXPaDa+deGQjKxDI6YyenH5n6gV0VcdaWqR5+IldqKLN8F8xHUY8xQ5HXk5qtVu4Ux
2kKycSAkhf8AZPOT75qzY6X92Sf6iMj8s/4f/qrjlJRWpwykoohsNOM7B5AVi6jPBb6e3v8A5G0F
C4AGABgADiirFnZvey7E4A5ZiOAP8fauGdRy1ex59Sp1lsSafp730n92JT8zf0Hv/L+fRRxpDGEQ
bUUYGKbb28drEscYwB1Pcn1NSV505uT8jxKtV1H5BRRTlALAE4GQCcZ49azMBtT2LOLqMJnJIGPb
vWhBpEUszxt50Ix/rHAI55BAHJz/ACPatm3hs9NjCwR+e/Uu2Rz0GR3rKVRR23OapWUNtzP/ALBS
3k8yVklVySqoflGD+vb2+tX4biS3YFGI5yVzx+Iqx5NxqGwiMBFAAI4XGe2f6elX7XR44sGU+a/X
b0Hb8/x49q4J1erZ5NXELeTuUJbF5mSS3RnjkJI4wAR1BPT/AD+dmHQ+pmk+ip/iR/StyG4WOERP
ErxqMKOhH0I7VLHNbMwDwbEySW3E9vz7VySqt7HnTxMpaLQoQ28duuI0CDvjr+J6mpKtf2dITlGB
iIyJCcDGM8jqKp3zCzX5CtywxlYznHTr/nPTgVMISqStFXOSUusmNnnS3jLucD9c+grEvr5rx+OI
weF/qff+VPZZbxvMnJSJRncRgYPYeuf8PamzRw/ZVkiDAhtpLHk8Zr38NhFS96W5xzqOWi2KtOjT
zJETO3cQM49TTaltHEdzGSARnnPT0z+HWvSMC4siSXP2YRgRqSFYcMCOcg/UVFqTo8i7XLOoKtkY
6fh9elV7hSs8gc5O45yMZ98e/Wo6ACiikZgq5JwAMkk8Yo1eiAGYKpJOABkkniucv7w3k27GEUYV
Sf1Puf8ACpdS1I3TGOPiIH/vo+p9vb/IoV7mFw/s1zy3OKrUvotgooor0TnCiiigApccZxxnBOKS
r/nPaWtvwMMCWUgfMDjGfwNAER8nT4RczuSQu9Yx19uc9/8APpXIXd1Je3DyyH52JOB0HsB6Vo+I
NSF5MkSDYkQAwDnke/tk/wCRWTXvYSjyR5nucFafM7LZBRRRXoHMFTQXHlK6OvmRt1XOBnjmoaKA
Mq8W3upLhwCh37TtySpHA46kHH457Y4yriE28zRk5weo/OtY2N1ZrdX0kEsdsxykjIQjZZwuD3yU
YD12t6GsYksSWOSTkk19RTtyKx4k78zuewfsxZ/4TbUcf8+Df+jEr2DVvDmt+IfCGp6W91bl5p2K
zTLKCcSsWXDDKqCAVI3DaQoyAJG8I+APiSDw/wCPoo7gfJqEZs1fn5WZlK8AHOSAOwGck8V9F+IL
bXLnW7c6VJ9nigs5jvuCGtpZmaPYjqDv4CudwAxkYJyynysUv3h9PgGnhrI+T7jUrWCR0E3mFem1
Tz7dOtRXmvCS3ikjiztHllmOORyMj/6/5VL4+8Eah4F1o2WoGJnkXzlkhYspUkjIJA7gjkA5B4xg
nDtv3kE8Z6bd4J7Eeg9+ma6qeFpNKW54VWpUjJxejOj8E/EDUPCviOzvPt1xDY+cjXUFuRtkjBII
KkgE4JAJ5BIIIIBr7D0fVrTXtNgv7GdLm1nXdHInQj/HPBB5BBBr4Qrb0Hxprfhny103VLq0hWUT
GGOUhGYY5K9DwACCCCBg5FOthlJXjo0deDxzoPlnqmfYWkeCdK0fVr3Uorfzb66maZriYBnQtnKo
cfKOT05OeSa6D3rN0HWrbxFo9nqdm++3uoxIvIJGRyDgkZByCAeCCK0q8Zqzsz6uPLa8eotFFFBY
UUUUAFFFFABRRRQAUUUUAFFFFABRRRQAUUUUAFFFFABRRRQAUUUUAFFFFABRRRQAUUUUAFFFFABR
RRQAUUUUAFFFFABRRRQAUUUUAFFFFABRRRQAUUUUAFFFFABRRRQAUUUUAFFFFABRRRQAUUUUAFFF
FAH5mUUUV8Uf1GFFFFABRRRQAUUUUAFWb3/lh/1yX+tVqs33yyIneNAp9M4zx+dAFaiiigAooooA
KKKKACiiigAooooAKKKKACiiigAooooAKKKKACiiigAooooAKKKKACiiigCz/wAw7/tr/Sq1WYvn
spweilWHsScH9KrUAFFFFABRRRQAUUUUAFFFFABRRRQAUUUUAFFFFAFlG8mxLAAPIxXJHO3HOPx4
qtVm+GFgwCE8sEA+vf8AHpmq1ABRRRQAUUUUAFFFX9IsTeXQJGYoyC2f0GO+cflmpk+VXZMpcqub
ek2xtbFFI2u2Wbr1PTOehAwPwrV02ze9u0RACAdzFjwFB5J9v8ajt7aS7mSKIZdjgdvxNdTFaRaR
amCMh7hsCRiOcEdB7f415FWpbXueFVq2b7lQ2EdveSSB/OJOAxGMDGOP5Z9P1koqxZ2b3suxOAOW
YjgD/H2rglLqzzpT+1JhZ2b3suxOAOWYjgD/AB9q6S3t0tYhHGMAd+5PqaLe3S1iEcYwB37k+pqS
uGc+Z+R5Fas6jstgopRliAoyScACnxW8k0nlohL916dPX0rLbVnLdJXYxVLMABkk4wBzW1pOgyXB
DvGzvkERjp7Z9z6f/XFXtD8PmedEQB5f4pD0UHrj9fc811sNjbWFqUik82VmBZyuDjGMD2z/ADrg
rYhR0R5OJxih7sTLm0mWaZFJ8tI1ClmHJIz0H+OKsW+lwQLynmNjG5xn8h0/r71corzZVJSPDnWn
Pd2CiiisznCimTTJAm+RtozjNYt5qD3WUHyR5yF7n6/4fzrroYadZ+RnKaivMt3esGMNHbswycMw
PGPb1/H/AOvWZHNJHIXVyH5yTz19aZRX0VGhCirJHHKTk7skluJJvvuW74zx+XSlt7gwZG1XVsbl
YZzioqK6CC00UdxHvgUo6/ejySceo/z/APXfZwyQ+bKUKbUO0sOc/Q1Fp7EXQUZwwKnBwcY9fwzx
UUzuzEO5k2kgHOR+FACSSNM5dzknqcfhTaKRmCrknAAySTxihXeiAGYKuScADJJPGKwdS1I3TGOP
iIH/AL6Pqfb2/wAg1LUjdMY4+Igf++j6n29v8ihXtYbDcvvz3OOpU5tEFFFFemcwUUUUAFXlaKK1
g3xK4fOSBhuD61Rq3fYj8qIdEXJ9cnrnk/X8aAEksZFkAQbkY/Kw5GOxOKp65fC13beo/douRxgY
z7gf1FSLO8KnEjIvU4JA+tc3fXRvLhpDnHQbuuPf9T+NdmFo+0nd7Iwqz5VZbsr0UUV9CecFFFFM
AoALEADJJwAKKKAOi+MFzc6Xp/hnw2ltLaWcFkl00bEgyzPkuxG4nhtwAIBBLAcEV5lJG8eA4Kkj
gEc4r06T4nahpej2ka6Zpt3dWcflQ6heW/mXEQBJQqxPG0kYHIHHFaXg9rb42a1p8fiK9hi1ex7e
WR9vg3FjHgEKpX5uVGSGzj5ST7lCry007aI561NVqnuvVnk2mST299DPbM8c8LCRXjbay4IIIOQQ
QehBr7LtPGWl694Lutat5ZZbJLaR5khJSaPapLLwQVcDpyOoIOCDXzR4q+EHiXw3r0tva6ddalAP
niurOBmRlJOMgA4PGCp6e4wT2vwl8eaVovia7TxC11pGrzxpbTGVz9mmkUhdzptykmQSWYkEtISV
yBSxHLVSlHodGClPDzdOasmedeKPiRrHiSBrG7nF1ZR5SD7XDG88agjH73aGLfKMtwWxyOcVy9pJ
5VzG3AGcEnpg8H+dfSnxF+AOna1azXugJ9j1FTv+yq37mUZJKjP3ScgDnaMAYGSR594s+AupeFfD
l/e+ZHqBhuFaNrfIKwYbc0ikZBGE4UkDLE8DI1pV6Vkloc+IweI5nKWq7nmDWY3HbPDtzxl+3vxS
fYf+niH/AL7/APrVAy7WIyDgkZU5/Km12nlH1J+zvc6mPB5s7yBvscTeZZ3IIKvGzOGUYHVXRupz
844AxXrHSuN+D9vc2/w30NLqJYpTBv2oqqNjMShwvGSpU56kkk85rsq+bqu82feYeLjSin2HUUUV
mdIUUUUAFFFFABRRRQAUUUUAFFFFABRRRQAUUUUAFFFFABRRRQAUUUUAFFFFABRRRQAUUUUAFFFF
ABRRRQAUUUUAFFFFABRRRQAUUUUAFFFFABRRRQAUUUUAFFFFABRRRQAUUUUAFFFFABRRRQAUUUUA
FFFFAH5mUUUV8Uf1GFFFFABRRRQAUUUUAFWdR/4/JPw/kKrVZ1H/AI/JPw/kKAK1FFFABRRRQAUU
UUAFFFFABRRRQAUUUUAFFFFABRRRQAUUUUAFFFFABRRRQAUUUUAFFFFAFm35tbkDk4U474B5P4VW
qzZf8t/+uTf0qtQAUUUUAFFFFABRRRQAUUUUAFFFFABRRRQAUUUUAWLe4AXypeYSeD3U+o/z/wDX
Sa1Maq6HzIiMh1HH4+lQVPa3RtpAckpnlQf1+tAEFFW1htp8JG7RydB5g4J59OnYf0qqylGKngg4
I96AEooooAWNDJIqKMsxAAz3PArsNJ0wxRJBGMueWOeM8ZP0/wA9ayfDOmvd3JlAzt+VfTJ6k/QH
07+td5a2qWke1eSeSx6k/wCe1ebiayXuo8nF10vdQ/T7NICkY/iYBm7nmrmoSB7ggchAEB5zx1zn
3zTbFgt1ESMjOOnc8D9a1V01LhnJibY0mGk/u8ZyPXr09fYV5MpdWeJKSV5SZl2djJfSFUGFUZZs
cKK6S3t0tYhHGMAevc+prTsVsrCzKwKAuDuVz8zEccjvn1HH9IxcW8mEeAIvQMp5Ax1Pr/nr34pz
cnZbHkVazqOy2KlO2nbuwcZ644+lXIbZI1eYMs0YUkFhgbuwI/z/ACrS0uzlum2z2++EjAgT5ecg
5JHI+mR7+/NKSirs451I01eTKuhaf9okM8uEt0OCx67uDgDucfl1rrrHw79sjSVI/K4KyLwHOOhO
QPfk/QCtCOxtbK3EcQSTJyflOEIxjGfp19PSnV5VXEOTtHY+dxGNdR2hsWrGxNks2IvKCxnBA746
g9zjvVWnNM8kaoXJRegptcW+55d23dhRRTWcRqWYhV7ljgU0m3ZCHVTvdQS1yg+eXqF7D6/4VUvN
WaTckPyLkgt3I9vT+f0rOr2MPgXL3qmxzTq9IklxcSXD7nOecgdh9BUdFFe1GKirJWRza3uwoooq
hBRRRQBLa3H2eXfsD8EYP9KfcW+3EkYJhYZB649j+NV6s29yiRNDKMRMcls4x7ntgYB/xoV3ogKr
MFUknAAySTxisHUtSN0xjj4iB/76Pqfb2/yJdZupGk8oDbFnhv7+O/09vxPtl17WGw3L789zjqVO
bRBRRRXpnMFFFFABRRRQBYsQPP3nkRqWI+g7e9QsxdiTySSSasyObWFYkPzuMyEgZ5HArPurgWsJ
kPOOi5xk+lVGLk0luxNpK7KOsXm1fIQ4JGWOe3p+P8vrWRTpJHlkLu2WJySabX0tGmqUEup5k5Oc
rhRRRW5mFFFFABRRRQAyaITRvG4yrDBrn7G/vNFvhcWdxLZ3URIEsLlWXIIOCDnkEjiujrF1y12y
LOOjfK31HT8x/L3r0cHUSk4PZnLiIuykt0ddoPx28XaGIUa/GoQR7v3d4gcvnJ+ZuHOCePmHQDoM
V6hptj4c+Pnh1Z7qOPSfESBvNa2K+YzBQocqeWjzt64IwVDdSfAfDv2F9USDUgBa3A8lp8Em3yRi
QAZ3YxyMHIJAIJDC14p8K6p4I1iWxvEaN1wyyKcpIuThgcDIPOCR1yCAQQO+dKDdo6MKOImo3n70
T6/8EWOoaX4V02y1NIVvLWP7OfJJ2MqEqjDJJ5UKeeeeg6Cx4m8NWfizSJdOv/N8iTn9zIUIYdDx
wcHBAYEZAODivGfgH8QfE/iDWJNLvfN1XTY4y0l3Mw325JJXL9W3HIwSTgAjAU599+leVUjKnOz3
Pp8PUhiKSaWh8S+N/Dlv4f8AFmo6bpsst5a28xiWWRCpBBwVJwMlTkEjg4yMA4q18O/CcniPxtpN
hMi/Z5Jg0oZyA0ags6gjkEqpAxjk9R1r6e+KzBPBGp41JNMkaFwrOEIn+RiYsN1LDI+XDAjI6EHx
n9mfw4uoeJr7VpAjLYw7EyxDLJJkAgDgjaHByeMjA7j0Y13Ki290eBUwap4mMVqnqfQumxWl1fXO
p20ryNIos3BGFBhklBABGc7mcE9DgY99WqWk2Lafp8EEjpLMq5lmSMRiWQ8u+0cAsxLHHcmrteSf
UrRBRRRSGFFFFABRRRQAUUUUAFFFFABRRRQAUUUUAFFFFABRRRQAUUUUAFFFFABRRRQAUUUUAFFF
FABRRRQAUUUUAFFFFABRRRQAUUUUAFFFFABRRRQAUUUUAFFFFABRRRQAUUUUAFFFFABRRRQAUUUU
AFFFFABRRRQB+ZlFFFfFH9RhRRRQAUUUUAFFFFABVnUf+PyT8P5Cq1WdR/4/JPw/kKAK1FFFABRR
RQAUUUUAFFFFABRRRQAUUUUAFFFFABRRRQAUUUUAFFFFABRRRQAUUUUAFFFFAFmy/wCW/wD1yb+l
Vqs2X/Lf/rk39KrUAFFFFABRRRQAUUUUAFFFFABRRRQAUUUUAFFFFABRRRQAVc8wXkUm9F81V3Bw
MZAxnPv/AJ4qnUlvN5MoY8r0ZfUHqKAI61dA0CXWp8nMdshxJIOv0Hv+gHJ7AzaT4bk1O+dMslpG
RvkxzyAcD1PPXoOp7A99b28dnAkMKCOJBhVX/PXvnqTXBiMQqa5Y7nm4nEqmuWO4lraRWMCwwRiO
Neir/U9Sfc1LRVzS9Nk1S48tCFRRukkboo9ff6fyGSPGlLqzwZSteUmP0WwOoXmzGQATz0yOgP68
e3pmuhVTChjywAOSrE9e9TW9pZ6fGkSvISuCWjIxn1z6+/8ALoC6kWad3QYBOcEY7c1xTm5Oy2PH
q1XN2WxDTlQyNhAWPZVGTUlrayXblUA4GSW6Cug03S1jdI4hmVhgux/E/Qew9O9ck6igjz6laNNe
ZHo2hGSRC4zJkEtjITr+BP8AXp6119vbR2qbEGOxbufqaS1tktY9iZIySSx5zU1eLVquo/I+YxGI
lWlvoFFFFYnGFFFUb7Ult/lj2vJnkZyB9ff2rSnTlUlaKE5KKuye6vI7WMljl+yg8n/63vWJc3kl
02XPHGFXp+VRySNI5dzlic5NNr6PD4WNFXe5xzqOWnQKKKK7jEKKKKACiiigAooooARmCrknAAyS
TxisHUtSN03lx8RA/wDfR9T7e3+QalqRumMcfEQP/fR9T7e3+RQr28NhuX357nHUqX0RaikikgEU
pZSpO1lGQAfX15qOa3eGQoQepwcdcc5/L8qhrSiuHs41Mzs7PyIz1A9ST/L/AOvj0jmM2ip7yLyb
hxjAzkcYGDzx9On4VBQAUUUUAFSQMFmjJ4AYEn2zVp9MMeC0qKvAJY459vX9KY01lar5u5v3eThs
/McjBz6e3U+nq1duyDYi1Zhau8rklSNwODnBOAMH8v8ACuVurt7yTe/AHCqOgH+e9T6pqkmpXBcj
YmeFH0xk+/8AKqVe9hsOqa5pbnn1anM7LYKKKK7znCiiigAoqrJqVtFIUeXBU4IAJ5/AVYVxIoKE
OOzKc1ThKKu0SpKTsmOoooqSgqO4hFxC8Z4DDGffsfwNSUU4txaa6CaTVmcm6tG5QjlSQR7iu88D
eOrVdPk8M+J1e78O3JykoyZLKQ5/eIeTjkkgZ6kgHJDczrFjuzcICTxvA9AOv4cf5zUOgaDc+I7u
S1s8PdCJpY4cEtLtGSqgAjIUE4yMgEDJIB+hhONandnmLnoz909w+EXw3/sfxfFq+j+JLHV9JVMS
C3kZJirocLJGMgfNg4Y5+XOARge9dK+TvhLNrjatGunaVa6p9hkWZ4Li0UsT0GJyp8s4BZSWAyhx
knDfUOiavDr2mw3sCSxJJuUxzoUeNlJVkZT0KsCD7jqeteZiItS1dz6jATjKnZKx45+014ktm0Wx
0WN4pbg3PnShJQWhKrwGXqNwkJBP93vnjp/2fNDudH+HsT3MZiN5O1zGhBDBCFUEggddpIxnIIOe
a4j4oeBZPEXxq021t0uZor6KG5vDGQPJRWKMwJGB8qDrnJOBnOK960+1ks7RIZLmW8dc5mmChzkk
8hFVeOnAHA59adSSjSjBdSaMJTxM6sumiLdFFFch6wUUUUAFFFFABRRRQAUUUUAFFFFABRRRQAUU
UUAFFFFABRRRQAUUUUAFFFFABRRRQAUUUUAFFFFABRRRQAUUUUAFFFFABRRRQAUUUUAFFFFABRRR
QAUUUUAFFFFABRRRQAUUUUAFFFFABRRRQAUUUUAFFFFABRRRQB+ZlFWfIt/+fr/yGaPIt/8An6/8
hmvij+oytRVnyLf/AJ+v/IZo8i3/AOfr/wAhmgCtRVnyLf8A5+v/ACGad9kh8rzPtHyZ258s9etA
FSirPkW//P1/5DNHkW//AD9f+QzQBWqzqP8Ax+Sfh/IUeRb/APP1/wCQzUlwLe4maT7RjOONhPQY
oApUVZ8i3/5+v/IZo8i3/wCfr/yGaAK1FWfIt/8An6/8hmjyLf8A5+v/ACGaAK1FWfIt/wDn6/8A
IZo8i3/5+v8AyGaAK1FWfIt/+fr/AMhmjyLf/n6/8hmgCtRVnyLf/n6/8hmjyLf/AJ+v/IZoArUV
Z8i3/wCfr/yGaPIt/wDn6/8AIZoArUVZ8i3/AOfr/wAhmjyLf/n6/wDIZoArUVZ8i3/5+v8AyGaP
It/+fr/yGaAK1FWfIt/+fr/yGaPIt/8An6/8hmgCtRVnyLf/AJ+v/IZo8i3/AOfr/wAhmgCtRVny
Lf8A5+v/ACGaPIt/+fr/AMhmgCtRVnyLf/n6/wDIZo8i3/5+v/IZoArUVZ8i3/5+v/IZo8i3/wCf
r/yGaADT/muQh+64KsPbB/wqtV+zihW5QpPvbnC7COx71QoAKKKKACiiigAooooAKKKKACiiigAo
oooAKKKKACiiigArovCfh839wl3cIfsaEkDODIR2B7AHqfbA5yQug+EZ7uYTXsbQWw52NwznOMY6
gcck4OMY65HcqixKEQBEUABVGAAOgArzcRieX3YPU8rE4pRXLB6ks1rHabEgTy4SoZVB6Z9ffOad
b25nydyoi/eZjgc1ZtLuPyxHcchTlSwyPTGPx/zgVeh0v7fal4HEdsjAsMEFsnsT19OePrjFeRKX
VnhVJpe9JlWz0OTUTm2kWRQcMWG0jp0BPPX+VdHpcEVmrWwBjLjbuxk5PXI9+ntjt2ghUW6qIf3Y
UYG04q3/AGhJxvCSEHIZl5H0xXDOo5eh5NWs6jt0K7KUYqeCDgj3FWrLTnumDH5Is8t347D/AB6f
yqez003TGecEKxyFHGec/l+v9dcKFUADaAMAAcYrjnU6RPMq1lHSIkcaxIEQYUDAAroNMs/s0O9x
+8cZJI5A9P8AH/61VNJst7Cd+ik7VI6n1/D+f0rYry6s7ux8/ia3M+VBRRRXMeeFISFBJOAOSSeK
bNMkC75G2jOM1iXmoPdEqPkiyML/AI/4dK66GGlWfkZzmorzLN9qh3GOA8YwXHX8P8f/ANdZlFFf
R0qMaMbRRxyk5MKKKK3ICiiigAooooAKKKKACsnV9QG0wRHnOHYHt6f4/l61Z1K++xxgIR5rdAew
9f8AP9K58ksxJOSTkk9c16mEw/M+eRzValvdQlSQwPcNhFzzyew+ppqqWYADJJwB6mrUxFtbGBJc
ybssFBAxjBGe9eycYboLQ/J+/lB4YjCg89u/b/GqskhkYu5ySckmm0UAWY70rGI5EEsY6BuvTsae
I7QyBzKQmc+WVOfpn/P9ap0UAXGvIpl2SxkRqBtKHLDHuab9ogjz5cAJwAGkOfrkdPyqrRTAfcTm
VzJIe2SegH/1qwNR1A3TGOM4iB/Fvr7e3+RJqmoCbMMRymfmb1x2Ht79/wCebXs4XD8vvzWpxVqn
2UFFFFeocgUUjMFUknAAySTxisXUtU85fKgJ2H7zYwT7fT19fp13pUZVXZbGc6ipou3WrRWzFB+8
cHBVeAPqf8M9O1ZNxqVxcAgttQ9VUYHTH+QTVWivbp4aFPpdnmTrSn1sgrR0W4KXHlEnY4OF7ZHO
fyB/Ss6prP8A4+4P99f5itasVKDRNOTUkdRRRRXzB7IUUUUAPt1ie4jW4JSAsBIyqGIUnkgEgE4z
wSAemavr4b0W416CXR9dk0pICs0s19GImiVVBZ4drHewYcLwwLKBuG5hm1BeWaXkexuCOVYDkH/P
aumhUcHa+jIlFNXavY9Ph8a2Phfx/bReIrSbSdZtf3dzqGkOphvN7Bg00WzkMCWJHzZwcAgBfetN
1ey1mAzWF3BexK2wyW8iuoOBkEg9cEfnXzbb6n4d+IWmw+HruyXRfEKQ21vbX/Mi3MiLsVWIXKhg
w5GeAMkhQD3Xwt0XVvhnGj+JrzTdM0y5U28cRCLJ5wJZTJIFwRtWTGXIG4DqQK6KkYyjdbno4WrK
MuXeJs+IvDbwfGjwvraNM8VxFPburbmRGWJyMEkhdwJ+UAZKsecmvTOlV1uoXnaASqZlUO0YYbgp
JAJHoSpx9D6VY+lcsm5WT6Hq04xjdxe4tFFFSahRRRQAUUUUAFFFFABRRRQAUUUUAFFFFABRRRQA
UUUUAFFFFABRRRQAUUUUAFFFFABRRRQAUUUUAFFFFABRRRQAUUUUAFFFFABRRRQAUUUUAFFFFABR
RRQAUUUUAFFFFABRRRQAUUUUAFFFFABRRRQAUUUUAFFFFAH5mUUUV8Uf1GFFFFABVn/mHf8AbX+l
VqtrG76fgIxPm5GATxjGaAKlFSfZ5f8Ank/5Gj7PL/zyf8jQBHRUn2eX/nk/5Gj7PL/zyf8AI0AR
0VJ9nl/55P8AkaPs8v8Azyf8jQBHRUn2eX/nk/5Gj7PL/wA8n/I0AR0VJ9nl/wCeT/kaPs8v/PJ/
yNAEdFSG3lUEtE4A5JKmo6ACiiigAooooAKKKKACiiigAooooAKKKKACiiigAooooAKKKKALGnkL
eR5OOSOfoagOVJDDBBwQafa/8fEX++P5ipLi3la4kYROQWJBCn1oAr0VJ9nl/wCeT/kaPs8v/PJ/
yNAEdFSfZ5f+eT/kaPs8v/PJ/wAjQBHRUn2eX/nk/wCRo+zy/wDPJ/yNAEdFSfZ5f+eT/kaPs8v/
ADyf8jQBHRUn2eX/AJ5P+Ro+zy/88n/I0AR0VJ9nl/55P+Ro+zy/88n/ACNAiOiuh0zwNqd9h5YX
tIvWSM7u/ReD1A644ORmuv0vwtBpODFbO8o/5ayKS3focYHBxwBkdc1x1MTCnotWcVXFwp7as47S
fCF3fOr3CG2t887hhyOc4Hbp1OOuRnpXW6Z4fstJw0UW+X/nrJy3foeg4OOAMjrmtX7LL/zyf/vg
0fZZf+eT/wDfBrzKmInU62R5FXE1KnWyI6KntLOS8kKRjoMlm4A+tblnpMVqdzfvZOzMOBzngdj0
59q4pTUd9zzalaMN9zO0/SXuGEko2xYyBnlv8B7/AJetdRHGItNbBCbiAF45AwMAex/lU66b5TZc
eaNhbauRyMcfrxTbmM+QIYkkcbt3KngdgMj3/wA5rjnNy1Z5dSo6mrKFbOn6Z5WJZeW4Kr6fX3/l
/J+m6HNHiWWB9/VVKnj3Pv8Ay+vTT+zy/wDPJ/yNcVSpfRHmVq32YkdWbGzN5NjOEUZZgO3p9T/j
Ua2c8jBRE5LEADaeprsNJs3sw8aRtHlSAzL/ABepOP8AP5Vw1J8qt1PJr1eRWW7KiqFUADCgYGB2
pas/2hIwAkSOXB4Lrmk+2f8ATCH/AL4/+vXEeRuV6r3V7Har8xy+MhR1P+FTahrH2WHiCHzG4X93
n6nrWHJqDSuXeKFmJySU/wDr16eFwntfelsYTqcunUiuLqS6bMhzjoAMAfSoqsfbv+neH/vj/wCv
R9u/6d4f++P/AK9fQRioq0VZHI227sr0VZF4G+/bwkdCFXB/A9qTz7f/AJ9f/IhqhFeirHn2/wDz
6/8AkQ0efb/8+v8A5ENAFeirPn2//Pt/4+aN1o2CUkjOOVUgj8zzQBWoqx/on/Tb9KP9E/6bfpQB
XqG6uFtYWkcjgcA8ZPYVe/0T/pt+lc7qVxbX0oKTtHGuQqshJ69SR64HHaurD0XWl5IzqT5F5mdN
K00jyPyWOT/hRHE8zYRCxyAcD+dW43s7fGQ07dd23j6YJp8l9AygAzRqOixgAV9FGKirI8566sZI
wsViQRo0uNzMw79sHPbFU5HMkjOerEk496n/ANE/6bfpR/on/Tb9KYFairP+if8ATb9KP9E/6bfp
QBWoq0PsYI4mPPQ4pk09ksZdg8bBSdqnIOPc5Pf0/wDr3GLk7JaibUVdldnEaksQo7sxwKxr7VTM
pjiGI84Ld2H9B/njkUXc0d23zXe1M5CBDgf4/wD66r+Tb/8APz/5DNezQwih709WcNSs5aR2K9FW
PIt/+fn/AMhmlNkMnFxCRngl8V6RzFairH2H/p4h/wC+/wD61ZmtKY4xAlxCCwy2H7dMdO/9Peta
dN1JKKInJQjczNU1E3DGJDiJTgkH7xHf6en5/TPqz9h/6eIf++//AK1H2H/p4h/77/8ArV9JTpqn
FRiePKTk7srUVZ+w/wDTxD/33/8AWo+w/wDTxD/33/8AWrQkrU+OQxSI45KkEZ6ZHNTfYf8Ap4h/
77/+tR9h/wCniH/vv/61TLZoa+JHS0VY+w/9PEP/AH3/APWo+w/9PEP/AH3/APWr5WWjaPbWxXoq
x9h/6eIf++//AK1H2H/p4h/77/8ArUhleirH2H/p4h/77/8ArUfYf+niH/vv/wCtQBFYw2X9q2tx
fQvcW8Jy8KSmPzBgkKWAJAJxnAzgnGCchNX+JGs6pHrMGpN9ql1BI4ZJJCVKIjBkCopCDnnOD1OM
FiTN9j/6bw/99/8A1qgutGiu1w80OeMMGwfzx+ldlCsotc6ujKcZW9x2OatdSurO5iuIbiWOWJhI
jq5BVgcggg5BBGcivtLwJ4mHi/wlpurFTG9xFl1xgBwSrYGTxuBxk9MZr42utBktGy88LR/31bPG
cc8cH/Oa+m/hXrln4d0XSfDFzOovI0lPmbJAjgzkRujFNrI+7htwySoGS3HZiXCpBSidGWynGbjJ
6HqFFFFeYfShRRRQAUUUUAFFFFABRRRQAUUUUAFFFFABRRRQAUUUUAFFFFABRRRQAUUUUAFFFFAB
RRRQAUUUUAFFFFABRRRQAUUUUAFFFFABRRRQAUUUUAFFFFABRRRQAUUUUAFFFFABRRRQAUUUUAFF
FFABRRRQAUUUUAFFFFAH5mUUUV8Uf1GFFFFABVu6mkjEIR2UeUpwpI9aqVZvf+WH/XJf60ARfaJf
+er/AJmj7RL/AM9X/M1HRQBJ9ol/56v+Zo+0S/8APV/zNR0UASfaJf8Anq/5mj7RL/z1f8zUdFAE
n2iX/nq/5mj7RL/z1f8AM1HRQBJ9ol/56v8AmaPtEv8Az1f8zUdFAFu1mkkEwd2ceUxwxJ9KqVZs
v+W//XJv6VWoAKKKKACiiigAooooAKKKKACiiigAooooAKKKKACiiigAooooAUNtYEHBzwat300i
zBkkYI6hlUMRwR/9aqdWZ/mtLdvvEblLfjwD+HQUARfaJf8Anq/5mj7RL/z1f8zUdFAEn2iX/nq/
5mj7RL/z1f8AM1HRQBJ9ol/56v8AmaPtEv8Az1f8zUdFAEn2iX/nq/5mj7RL/wA9X/M1HRQBJ9ol
/wCer/maPtEv/PV/zNS6fp8+qXSQQJuduST0UdyT2A/+t1IFdno/g63sSJbki6lx91gNgyB2PXHP
J456AiuepWjTWr1OarXhR3epzmj6NqGsMCjvFBwfNcnBGcHHqRg+3HJHFdno+hxaQRIkkktwB/rX
Y55ABwOg7+p5IyRWjRXlVcROp5I8Srip1NNkS/aJf+er/maPtEv/AD1f8zUVPjjeaQIgLOxwAK5D
jbtqx32iX/nq/wCZq/p1pc3EiSSPIkQIJ3MQWHXj6+p4571Z0/Rlhw82HfHCEZA+vr/Ie/Brbt7c
SKZJG2xrkcEZJxnAzXNOr0icFXEdIDZLWG3jR7cFEkLMVPXOeef89KjjUySKg6sQBn3qS6uPtEmR
wijCr6CnWMhjuEITeTxgDn6j/PTNcrd9Wee23qyxe3D26Rwo5GAATtIPHHB9D7enWrmm20seJZZH
39VUsePc+/8AL69J/wCzXhuN1w/mMmCi4HGQDk46n9OM/SxXJUqX0R59Wtf3Ykn2iX/nq/5mj7RL
/wA9X/M1HUtrbtdTCMcZ5LYzgetc7aSuzib5VdmvovmrGZzK+W4X5j0HXv3P8vetP7RL/wA9X/M1
CirGqoBgKAAPYU6uCUuZ3PEqSc5NsKZNMsETSP0AycCn1i6tceZP5YOUQYI7Z7/4fnW2HoutNLoY
Tlyq5VuLhriYu3c8D0HYVHRRX1UYqKSWyODVu7CiiiqEFFFFABRRRQAUUUUAFFFNkcIhdjhVBJPs
OtNXbsgM7Wbzy4/IXq4yTk9P/r8j/wDXWJUlxO1xM8h6sc49uw/AVHX0lCmqcEup505OTCiiiugz
CiiigAopskiRIXc4VeSTWbPfSXjGO3/dovJkJxwP5fz+nNdFKjKq7LYzlUUFqS32qJb5SPDyg9xw
Pr6/h/8AWqlCjt5kszqhlQqC5wTnHP0pn9nl9nluJBnDMvQdPfnr2qK7m+0XDuOmcD6D/Hr+Ne7R
oRpLTc8+dRzeuxDRRRXSZhRRRQAVytxMbmd5DwWOcfyH4Cujvc/Y58cnYepxxjmuYr18DFWcupw4
mT2CiiivWOAKKKKAClVWZgAMsTgADnNJVrS1D30QIyMk/iASP1FZzfLFtlRXNJI6Siiivl27u57a
2sFFFFIApVwWAJwM4JxnikooA2H8O+ZaJNZXsOoORueGEMJIxtLHIYDOAGJK5AwckZGcetTwvNaQ
+ILE38ayWRlCzBi2Ap4JG0g5AJIx3HQ9Kq6rZy6fqd3bTp5c0UrI65BwQSCMgkH8DT6FtXV0QwWs
l9IYoojM5ViUUZ4AJJI9AASfQA16p8M/FUOrXD2OuQzX93IywC+kALwxliy/vAPMB84oAS2FJUja
V5wfCfwy8QaldORZ3OlTw4eG7mBjCtnI5JB6A8qCQcA4ByPTv+FR211cadeTfZ7O4jjEV5BbxBoZ
wMAlRhdhYA8gcEgjBGTcbnXQpTvzJHe2LTSWqfaF2zr8rnaFDEEjcAGbAbGQCSQCAec1aFcLY+Ir
zw/qTWGpPJJZWrrDJe3BzhHLGCUsFGc4MbluNwUg53Z7umexGVwooooKCiiigAooooAKKKKACiii
gAooooAKKKKACiiigAooooAKKKKACiiigAooooAKKKKACiiigAooooAKKKKACiiigAooooAKKKKA
CiiigAooooAKKKKACiiigAooooAKKKKACiiigAooooAKKKKACiiigAooooA/Myiiivij+owooooA
KsXn/LD/AK5L/Wq9Wb75ZhH/AM81C59eM5/WgCtRRRQAUUUUAFFFFABRRRQAUUUUAWbL/lv/ANcm
/pVarNl/y3/65N/Sq1ABRRRQAUUUUAFFFFABRRRQAUUUUAFFFFABRRRQAUUUUAFFFFABVmL95Zyp
3QhwB19D+AFVqs2X/Lf/AK5N/SgCtRRRQAUUUUAFFFFABV/R9Hn1m68qL5UXBkkI4Uf1J7Dv7DJE
+gaBLrU+WzHbIcPJjnPoPf8AQDk9ge/0/T4NMtlggTCLyc9WPck9yf8A63AAFcNfEKmuWO55+IxS
prljqyHR9Hg0a18qL5nbBkkI5Y/0A7Dt7kkm9RRXjSk5O73PBlJyd5O7CilVSzAAZJOAAOc1r2eh
9Huff92D/Mg/oPb6VnKSirsxnUjTV2UrPTZbw5A2R/32HHXHHr3/ACrftbOOzjKxjqclj1P1+lTB
QqgAbQBgADjFFckqjl6Hl1K0qmnQKsx3MYgSN4d+0k5DEcnuQPyqtRWRzlnzrf8A59v/ACIa6Lw9
p0ZkM5txHIoyu5i20noSD3/l9TxnaXpgVklm4ORhSM7R6kevt2+vTon26blkRi7cBnIIwOvT8Otc
lSpfRHBWrX92JSuITbzMhOcHqPzqOiiuc4wrb0m1MMJkcDfIAR9O35/4Vm6faG7nAP3FwWOD09Px
/wAa6KuetL7KODE1NORBRRRXKecNZhGpcnAUE59AK5uRzJIznqxJIHTmtvU5vJs3x1YheB69f0zW
FXvZdC0XM5Kz1SCiiivXOcKKKKACiiigAooooAKKKKACszXLjZCkQP3zluecDpx7nv7Vp1zWo3H2
i7c5yqnauDkYHv78n8a7cJT56l+iMasuWPqVqKKK+gOAKKKhuryK1X5zz2Vev5VcYuTtFXJclFak
1Qfb4NzgPvKqWO3p065xg/hVCS4kuF8yUmG2wMIp5b2z15/LH51TN1GqOIofLLDaW3E8d+DXq0cE
lrUOWdfpEuTasJLg5VWgPGFXtjpgn+dUprhPLEUQZI85O48seOv5fSoKK9RRUVZKyORtt3YUUUVQ
gooooAKKKKAGyRiWN0PRgQcdcEYrlXUxuUIwVJBHuK6yqt5p8V5yRtk/vqOemOfXtXdha6pNqWzO
atTdRJrdHN0VcuNKnt24XzU6BkGT36jr/T3qoylWIIwQcEEc17UakJK8Wea4yjo0JRRT443mkCIC
zk4GKttLVis2Mre0mxNuhkkGJGGAD2HHUep/w6c1DY6PtIkuOSCcR9R7ZP8AT/8AVWtXk4rE8y5I
M76FFxfNIKKKK8o7QooooAKKKKACvS7Pxp4SuvDllFrmlS6jqttDs3xoI1cgYQFlIJwoUZIOMHGc
8+aUUGkJuGx7Xp/x50yz0+SKLRDZmP8A1NvC4CHJJbJCjb1J4ByeuOtaXhv45WmuaxbafLpc1sbh
1jjdZQ/zEgDOQMDknIJ6dOa8Crd8DRt/wlFhcZjC2kq3D+ZMkeVVhkAuQCeeBn17A1V2dUMTUbSP
f5viJ4X1TUm0e6lRsqd4vItkYZTkowcDDDGeRjpzniulsR9jAtXl3kZMPmS75GjGMk8A/KWC55ON
pJJJr5Y8aSpceLtYkjdZI3upGV0IIILEgg9wRzkV9IfDnUv7V8E6PceX5X7gRbd2fuEpnOO+3OO2
apO520azqSaa2OmoqGGYTIWUMAGZfnQqcgkHggcZBwehGCMg5qamdoUUUUAFFFFABRRRQAUUUUAF
FFFABRRRQAUUUUAFFFFABRRRQAUUUUAFFFFABRRRQAUUUUAFFFFABRRRQAUUUUAFFFFABRRRQAUU
UUAFFFFABRRRQAUUUUAFFFFABRRRQAUUUUAFFFFABRRRQAUUUUAFFFFAH5mUUUV8Uf1GFFFFABVn
Uf8Aj8k/D+QqtVnUf+PyT8P5CgCtRRRQAUUUUAFFFFABRRRQAUUUUAWbL/lv/wBcm/pVarNl/wAt
/wDrk39KrUAFFFFABRRRQAUUUUAFFFFABRRRQAUUUUAFFFFABRRRQAUUUUAFT2LhblM8hjtI9c8c
+3SoKVWKMCOCCCD6UAEimN2Q9VJBx7UlWL5Qt3IB0yD+JAJqvQAUUUUAFb/hrw22qOLi4BS0U8Do
ZCOw9vU/gOckXPDXhQyMtzfxFEU/JA4wWI7sD29j1+nXsY0WNAiAIigAKowAB0AFebiMSo+7A8nE
4tRvCG4y3t4rOBIYUEcSDCqvT/PfPUmpKKK8htt3Z4zbbuwqxa2Mt42Ixxzlm4H5+vtVyx0V5MPP
lEyCE7ke/p/Pr0rbRFjUKihFHZRgVjOqo6I4auIUdI6srWemxWYyBvk7uw56dvTvVqiiuRtyd2ed
KTk7thRRRSJCtjTdN8vEsw+fqqnt7n3/AJfXoabpvl4lmHz9VU9vc+/8vr0065KlS+iOGtW+zEu6
fZ+c3mOP3Y6A9z/h/n1qPULjzpsDcAuflYDg9+n0FWbeZ2sJAHAdM455wOSf1wKziSxySSTySa5z
iEooq9pNqZrgSEfIhzntnsP6/h70pPlV2TOSjFtmlptr9mthkYkb5m459h+Hp65q3RRXntuTueHK
Tk22FFFFIkz9aYfZ41zyWyBjsAc/zFY9aetsN0Izzgkj24/wNZlfTYJctFHDU1kFFFFd5kFFFFAB
RRRQAUUUUAFFFFAEF9L5NnK/IO0gFeuTwD+ZrmK2Nem+WOIeu48c+g/r+VY9e9g4ctO76nDWleVg
pskixoXc4UDk0SSLChdztUDJJrLaG4uLxJJBtQEMAGyB0OAM+2DjvXtUKDrPyRx1KigvMtXWppbx
8Jl2HCtwcZ6+3Tv69PTL+0QbtxtsnOSWkJ596rzSGaR3P8RJwTn8KbXu06UaatFHnym5O7HzTGZ9
xAHAAVegA7CmUUVsQFFFFABRRgjHGM8jiigAooooAKKKKACiiigApskaSrh0VxnOGGRTqKak07oL
J7kP2OD/AJ4R/wDfA/wqaiinzSfUnlS2QUUUVJQUUUUAFFFFABRRRQB1Xh/wKfFmmNJpF4s2ow58
6wmAR+oAZCThl5OScYxjnIzhapot5ot7La3tu9vNC22QYzj0OehBGCDnBBBHBFV7W7msbhJreVoZ
kIZZEOCCDkEHsQQCD2Irq4firrbLBFf/AGbVraHGIb23VwSAQCTjJIBPOc+/OKehsuSS10ZqeJvh
zpfh/wAHxar/AGs0lzdLHLawyRbGdSASCAx5AI56DGOSwI87r6U0D4kaB44kttLe3Z7i6hMjW08Q
eMMvJQnuRjcCRjAHfin6t8HPDGq7iLN7KRpDI0lq5UnOcjByAOegAxgYqmr7HbLDKolKmzzX4K+C
W1zUn1a5jik022LRGOVQ4lcryNp6AAqcn2AB5I910rSrXRLCOzs4vJto87U3FsZJJ5JJ6k/nSaTo
9lodmtrYW0dpbrzsjXGTgDJPckAcnk4qzNNHbwvLLIscSAszscBQOSSewFNHdRpKlG3UjjhmF7LK
bjdbNGipBsA2MC25t3U7gVGO2z3NWP4a5PT/ABTZ+IPGiW+l3v223s7SZbowEtCsjPD5YLD5S2BI
OCSMMOOa62qNYtPYWiiikUFFFFABRRRQAUUUUAFFFFABRRRQAUUUUAFFFFABRRRQAUUUUAFFFFAB
RRRQAUUUUAFFFFABRRRQAUUUUAFFFFABRRRQAUUUUAFFFFABRRRQAUUUUAFFFFABRRRQAUUUUAFF
FFABRRRQAUUUUAFFFFAH5mUUUV8Uf1GFFFFABVnUf+PyT8P5CorcBriIEZXcAQfrS3RLXMuTn5iO
frQBFRRRQAUUUUAFFFFABRRRQAUUUUAWbL/lv/1yb+lVqs2X/Lf/AK5N/Sq1ABRRRQAUUUUAFFFF
ABRRRQAUUUUAFFFFABRRRQAUUUUAFFFFABRRRQBZ1H/j8k/D+QqtVnUf+PyT8P5Cq1ABXbeGfCot
GS8uwHlwGjjIOEJAOSCB8w6Y6AjPJxjE8K6ONUv98nMEGGYYBDHPCkHscHPB4GOMg16FXmYqs4+5
FnkYzEcv7uLCiipLe3e6lEcYyT1PYD1NeS9FdnitpK7C3t3upRHGMk9SegHqa6Cx0yKzw3+sl5+c
jHX0Hb+fWpbOzSyi2JyTyzHqT/ntU9ck6jk7LY8qtXc3aOwUUUVgcoUUUUAFbGm6b5eJZR8/VVPb
3Pv/AC+vRdN07ywJZU+fIKqe319/5Y9a0q5alS+iOGtW+zEKVVLsABkkgAe9JVyGz/cpM0oiO4Fd
3TH49+4/+vxzHETx27WMZcx+e7HaQpJGMfSqH2eX/nk/5GrF9dP5wEcpwFAOw4BPXI5qv9ol/wCe
r/maAD7LL/zyf/vg10djpstrbKnlPvPLfKep/wAOn4Vk6T5s1zuMr7I8E/Mevbv+P4VvfaJf+er/
AJmuWtL7KPOxM9eVB9nl/wCeT/kaPs8v/PJ/yNH2iX/nq/5mj7RL/wA9X/M1znAH2eX/AJ5P+RpP
ssv/ADyf/vg0v2iX/nq/5mj7RL/z1f8AM0AY+sWszXSDyn5UdVI7ms/7PL/zyf8AI1ratPJNvdnk
DxqoUhsAgnv75z71k/aJf+er/ma+sw2lKKOCe7D7PL/zyf8AI0fZ5f8Ank/5Gj7RL/z1f8zR9ol/
56v+ZrpMw+zy/wDPJ/yNH2eX/nk/5Gj7RL/z1f8AM0faJf8Anq/5mgA+zy/88n/I0fZ5f+eT/kaP
tEv/AD1f8zR9ol/56v8AmaAD7PL/AM8n/I0fZ5f+eT/kaPtEv/PV/wAzR9ol/wCer/maAD7PL/zy
f8jTXhljQu0bhVBJO09B+FWrqeTZA6SOFZADhiOR1rI1rUJI7Xy/NkLSEAfMegIJP8h+Na0oOpNR
7kydk2Ytws9xM8jRPljnG09Ow6dhUf2eX/nk/wCRo+0S/wDPV/zNH2iX/nq/5mvqIxSSieY292Y9
9JLJeJF5TCOOQEnaeoPOeO3IqhcW8zXEpEbkFiQQp9aj+0zf89X/AO+jR9ol/wCer/ma+opQVOKS
PKlJybbD7PL/AM8n/I0fZ5f+eT/kaPtEv/PV/wAzR9ol/wCer/ma2IE+yy/88n/74NL9nl/55P8A
kaPtEv8Az1f8zVppntYcO7vPIvRicKD/AF/l/MAjXT5BzIUiXIGWYfpR5lvbr+7HnuQAS4+X3wP8
/WqrMWLEnJJySaKALP8AaM/YhBjAVVGKT+0Lj/np/wCOj/Cq9FAFkahLyHKyA/wsox+lJ9u/6d4f
++P/AK9V6KALH27/AKd4f++P/r1PEq30LgpHEUIO5RgY5zn8M9/SqFFAEtxbm3kx1Q8qwOQR9aiq
1abriOSA8jaWUdwQRjH1zTf7PuP+ef8A48P8aAK9FWP7PuP+ef8A48P8aP7PuP8Ann/48P8AGgCv
RVj+z7j/AJ5/+PD/ABqB4zGxRxgg8g0AJRRRQAUUUUAFFFFABRRRQBd0nT4dQmdJr+309FXIkuAx
BOegCgnPU9McdelWvEHh19Ba0b7Xb30F1CJ45rYkrjJGDkAggqeCM8EHpisiug8M+NLrw5DLb/Zr
XUbKRg/2W+j8yJXHAcDscZGR1B5zgYNOppHlej0PTP2fbPy7XV55LMI4dEW6ZCGIIJKAnjAwpwAO
oz2x7EDnvXzz4o+M13r2lW8VrFcaVfRkFri1uWVWyMMNgxwTgjJOMY7k034U+JNbk8QSRf2i6WLS
far1nQSl+QMAHnc7FV+UFiWHBIFWmtj06VaMbU46n0VVOO1eSG4jvHS6SZ2/dmMBBGeAmOcjHUkn
JJPAIUW6WqPRIIYI7WJI4o1ijQBVRAAFA4AA7Cp6QLRQGwtFFFABRRRQAUUUUAFFFFABRRRQAUUU
UAFFFFABRRRQAUUUUAFFFFABRRRQAUUUUAFFFFABRRRQAUUUUAFFFFABRRRQAUUUUAFFFFABRRRQ
AUUUUAFFFFABRRRQAUUUUAFFFFABRRRQAUUUUAFFFFABRRRQB+ZlFFFfFH9RhRRRQBJa/wDHxF/v
j+Youv8Aj4l/3z/M0Wv/AB8Rf74/mKLr/j4l/wB8/wAzQBHRRRQAUUUUAFFFFABRRRQAUUUUAWbE
FjOAMkxMAB+FVyCpKkYbPINCyNGcoSp6ZU4q2VOoRhht89eGUcFhxg+nH+ewoAp0VZj0+WRQeFJP
CscHGQCcegzSXFmYAWDCRAcFl7H3HagCvRRRQAUUUUAFFFFABRRRQAUUUUAFFFFABRRRQAUUUUAF
FFFAFnUf+PyT8P5Cq6I0jhEBd2IAVRySegA9asX3zTCT/noobHpxjH6V0XgnSWac38iEIgKxEjGS
cgkc9hkdMEk9xWNSoqcXIxq1PZwcjpNF0tNI09IBy/3pGySCxABI9uMDjoB3zV6inxxvNIEQbnY4
GK+elJybkz5acuZuUmLb273UojjGSep7AeprpbOzSyi2JyTyzHqT/ntUen2IsYiM7pGwWbtx2H0q
3XDUnzOy2PJrVnJ2WwUUUVicgUUUUAFaml6cWZZ5BgAgqvqexPt/P6dYdN0/7U29+IlOCAeWPp7f
X/I3FUKoAGABgADiuepUtojjrVbe7HcWiiiuQ4ArT1RlS3jj3ZfIPJycAEZNZ8cLy52oWwMnAqxq
LfvEj4wigBR2OOme/bmgCpRRU9jB9pukQj5c5bA7D/Hpn3pN2VxSaim2bmn2/wBntUGMEjc2Rjk/
4dPwqxRRXnt3dzwpScm2wooopEhRRRQBQ1JT5crY4KqB9Qxz/MVjVu6op+wyHHGQCccZyP8AA1hV
9ThHeijgqaSYUUUV2GYUUUUAFFFFABRRVe/ma3tJJE++AACR6kD+tVGLk1FdRN2V2LeasIbaSJU3
yRENuY9M8Y/rXOTTyXEm+Rt7Y6nsKktJN0xSQ5WXKsTycnofrnufWqd1MlmG804IyNueTjjA9a+k
w+HULKKuzz6lRvV7ElUdQ1IW6lIyGl6ZHIX6+/t/k0LjVppuE/dJ/snnt3/wxVKveo4Nq0pnn1K1
9IhRRRXrnGFFFFADoXEcyOeisDx7GrVxavOxmiPnIxJOOCPbB56VTp0chikDjqpyKAG0VZaS2lwz
I6PjkR4xn2zUVxD5MpUcr1VvUHoaAI6KKKACiiigAooooAKKKKACiiigAq2twlwuy44OMLKBkjHr
6j/PvVSigCS4tzbtgnKkZVh0IqOrEF15a+XIgkizkqeo+n+fyptxamPDod8RGQwH6H0NAENFFFAB
RRRQAUUV2/w1+HEnja6kluGkg02E/NKq53tkZQEkYOCTnBxgZ6gE3LhBzfLExPCPhDVPFmoCLTrY
SpGVMssmBGgJxkk/icAEkAkA4r2mb4D+HJpnkEl7CGYkRpKu1QTnAypOB7nNd5pOj2Wh2qWtjbR2
0C4+WNcZIAGSepOAOTycc1e461pZI9inhoxXvK7PNB8AvDn/AD31D/v6v/xNdXoegaPosv2PSUt4
FteZoYXJl3MCUMh3ZIwzkBs9QRjFdB+FJz9KZ0RpQi7xQ6iiig1CiiigAooooAKKKKACiiigAooo
oAKKKKACiiigAooooAKKKKACiiigAooooAKKKKACiiigAooooAKKKKACiiigAooooAKKKKACiiig
AooooAKKKKACiiigAooooAKKKKACiiigAooooAKKKKACiiigAooooAKKKKAPzMooor4o/qMKKKKA
JLX/AI+Iv98fzFF1/wAfEv8Avn+Zotf+PiL/AHx/MUXX/HxL/vn+ZoAjooooAKKKKACiiigAoooo
AKKKKAClBKkFTgg5BFJRQA8zSFw+9t4GA2Tn86msZttxh3+R8htx4PB6596rUUAWfsLNwksLn+6r
ZJ/SoWhkUgFGBY4AIIz9KaCVIKnBByCKmS+nQYWQnnPzYP8AOgCF43jOHUocZ+YYoZSuMgjIzyMc
etWluopNhmRi6AAMDnIGeCD/AJNB1KcuTvwmc7QB09M4oAqkFSQRgg4IIpKuXUBnaSeN0kXAJCnk
DHcfhVeG3e4YqgzgZJzgf5NAEdFKylWIIwQcEehpKACipI7eSYEohIHUj/PX2qOgAooooAKKKVVL
tgAk9gBk0AJRSnKkhhgg4INOMMirvKMExncQcfnQAyiiigDQW0a+vLK3TIMiqpKjOATycewyfoK9
Hs7WOxtYoIhiONQo4GfqccZPUnuSa5vwjp5ecXrgFEhEaZAJ3HkkHqCBgdOQx5611VeNi6nNLlWx
4ONq80+RbBXQaPaCC2EhH7yQZz3x2H9fx9qx9PhE97Eh6ZyQRkYAzjHvjFdRXj1pWVkfPYmbXuoK
KKK5TzgooooAKs2NmbybbnCAZZsdvT6n/GoreE3EyRjgscfh3P5V0dvbpbRhEGAOvqT6msqk+VWW
5z1qnIrLcdHGsKBEG1QMACnUUVwnm63uwqS3i86ZUyRuOMgZ/So6u6dbO7CUOAFbB456c/zx+dAi
aWT+zIURFDlsncx+mePy71mkliSTk5ySanvboXUgIyFAwA388f56VXoAK2dFt9kTykcucDjnA6/m
e3tWRHGZpEQdWIAz6niumhjEMaIg4UYHvWFaVlY4sTPljyofRRRXIeYFFFFABRRRQA6S3Fzpd4nf
C4Pvnj/PpmuVrsIf+PO6/wCAfzrm9Ug8m6JHRxu6ce/+P417GX1bN02c1aOlynRRRXunKFFFFABR
RRQAVn64xFmoBIy4BAPbBP8AhWhWbrjf6Kg/289PY9/xrow+tWJFT4Wc9dXBtbd5VGWXBHOOcgA1
iag7TTLKWLCRQck5we4z9f51pa0xFoADgFwD9ME1mf66y9DCfwwT/PP6V+g4OCUOY+eryfNYrUUU
V6RzBRRRQAUUUUAFFFFABVqL/SrYxnJkj+ZPpxkf4fhVWlSQxsHQ4IOQRQAlFWpEF3GZYkIkBAdV
HHPcf5/xNWgAooooAKKKKACiiigAooooAKKKKACpbe4e3bjlD1TsR/nvUVFAFma1DqZYDvjxkrn5
l+o9P8+9VqfDM8EgdDg/pj0NTvBHdKZIOHxlosc++PX6f/qoAq0UUUAdL4F8GXHi/Xra0Axa/wCt
nkVwCIwQDjrycgAYPJ5wM4+ntM0220exhs7OFbe2hXakadB/j6/U5ryr9n2Vbiz1BHjXNo/7uTnI
EoBcHnBGYkxxkY969h+7Wi2PbwsFGHN1YtFFFM7QooooAKKKKACiiigAooooAKKKKACiiigAoooo
AKKKKACiiigAooooAKKKKACiiigAooooAKKKKACiiigAooooAKKKKACiiigAooooAKKKKACiiigA
ooooAKKKKACiiigAooooAKKKKACiiigAooooAKKKKACiiigAooooAKKKKAPzMooor4o/qMKKKKAJ
7JPMuoh05z09Of6VFI/mSO2MbiTj6mp9P4uQ56ICzfTBH9arUAFFFFABRRRQAUUUUAFFFFABRRRQ
AUUUUAFFFFABRRRQAUUUUAT210bfcAquGwGDDtz/AI0S3AaMRxp5SZJK7s5PH+FQUUAXEvvMjkS4
LMGxjaADwc/4VKskVxDOI4MKqgDA+Yk9OnoR75rOpVkeM5QlTjGV4oA0JbgaeUijLPtbcdx7EdP1
z9ajS9hhUtHEUkIGRwRgH168iqbOXbLEk9znJpKALslqLljJA4ctljGxAYc/5/8Ar0kdjtjMk+5E
ABAXrknof0/OqisUYMOCDkH3p0kjSuXY5Y9TigCy81owC+UygDhlIz1/X8aQ34jY+TEkYxgMRlse
ufy9fxqpRQBcN8jsHkt1d+csDx+Iwf1pi6hKsofjaABsHAx7f4//AKqrUUAXXRL5S8Q2TA5ZM9en
OelVZYXhbawwcZwaZXReD5Hu9ZiEwWeKEeayv14wBgjqQSDz6fnE5KEXIyqSUIOT6HcWlh/Zmm2N
tnJSFdxzkZJJOOBxknHtT60pI4tRUGIhJFGNrDHH+fSoPsK/8/UXXHUdPX6+36183JuTbZ8tKTk2
+5b8Px5mlkz91QuMepz/AE/WtqqOjwvb2zhxj94T+HAz+hq9Xn1HeTPEryvNhRRRWZgFFFT2dsbq
cIOnVjnt3pNpK7Jb5Vdmno9n5cZmbq4wB7f/AF+P8mtGkVQoAAwAOAB2pa8+UnJnkyk5NthRRRUk
BWhaW5jhcu6xiReDu5/EdOcj3596oKu9gMgZIGSePxrSvruSHERCncnzHB6nIOKAMyiiigC7pMPm
XQYjhBk5GRnoP8fwrerP0WLZblyMF24Oew4H65rQriqO8jyK8uafoFFFFZHMFFFFABRRRQBYh/48
7r/gH86p3EC3EJjYdRwSOh7GrkP/AB53X/AP51Xpxk4tNboWjVmc3PC9vIUcYI79iPUVHW7qFmLq
PKj96o+U5x+H+e/41hNlSQRgg4INfUYauq0ddzhnBxfkFFFFdhmFFFFABVDWo/MsSc42MG6fh/Wr
9U9W/wCQfL+H8xW9FtVE0TPWLOP1iMtZ5/usCc+nT+tZdn+8Z4j/AMtFIHpkcgn9a6CRBJG6HowI
OOuDxWG1jPazgiJpArZBXnIB9s4z7199gqsVHkbsfP14O/MinRVy8sZ1uW/dSFWO4HYcYPPFU2Vl
YgjDA4II5zXp80ejOaz7BRRRVkhRRTo4ZJc7EZ8ddoJqW0tWNJvYbRUjW06jLRSAAZJKmo6FKL6j
s+qCiiiqJHRzPCco5XkZx3x61axHfZIHlT8nA6McdvQ/55qnQCVOQcEHIINAAcqSGGCDgg0Vcwl9
tPmKk+MEMMBueDn1qo6NGxRxgjgg0AJRRRQAUUUUAFFFFABRRRQAUUUUAFdB4N8G6r4v1Axacixi
MbnuJSRGg5AyQDknBGADnB7AkY+nWEuqX9vZ26757iRY0XIGSTgDJIHfuRX1l4c0OHw3odnp0A3J
bxhd3PzHqxwScZOTjPGaaVzsw9H2ru9kcxpfwc8O29jHHe2i390M77jLx7uSR8obAwCB74zVv/hU
PhP/AKBC/wDf2T/4qux5o5rQ9f2UF0KOk6PZaFZra2FrHaQLzsiXGTgDJPckAcnk4q8KMUtBolbY
KKKKBhRRRQAUUUUAFFFFABRRRQAUUUUAFFFFABRRRQAUUUUAFFFFABRRRQAUUUUAFFFFABRRRQAU
UUUAFFFFABRRRQAUUUUAFFFFABRRRQAUUUUAFFFFABRRRQAUUUUAFFFFABRRRQAUUUUAFFFFABRR
RQAUUUUAFFFFABRRRQAUUUUAfmZRRRXxR/UYUUUUAWbL/lv/ANcm/pVarNl/y3/65N/Sq1ABRRRQ
AUUUUAFFFFABRRRQAUUUUAFFFFABRRRQAUUUUAFFFFABRRRQAUUUUAFFFFABRRRQAUUUUAFFFFAB
Xc+BrLydPluCCDO2B0xtXIB9epYc+g/Hhq9R0f8A5A9j/wBcE/8AQRXBjJOMEu55uOk4wSXUuUUU
qqWYADJJwABzmvGPAeiudeI/LVBnPyhs49QD/Wip75BHcuijAUAAegAFQV5r3PCk+ZsKKKKRIVva
Xam3t8uCHc5IPp2H9fxrN020N1cZIzGhBbP6DHvj8q365qsvso4a8/soKKKK5TiCiiigArXeeO4s
shMnG0IFyQcdvoOc+n5VkVo2Lvb27yOVERBKqTgkj0+uP0oAzqVVLMABkk4AA5zSVa02HzryP0U7
sg9MdP1xSbsrkydotm7DEIYUjHRQBkDH4/j1qSiivOvd3PCbu7sKKKKBBRRRQAUUUUAWIf8Ajzuv
+AfzqvViH/jzuv8AgH86r0AFUdQ08XI3oMSgfn/9f3/yL1Fa06kqUuaLFJKSszl2BViCNpBwQRzR
W9fWK3aZ+7IBw39D7fyrCkjaJyjjDA4INfS4fERrLzOGcHFiUUUV1mYVV1KMyWMwHpnn0Byf5Vap
k0fnQumcblK5xnqMVdN8skxS1TRylFFFfVLVXPLLMn760R/44zsOPTsT6envVarNr88dwh6FN2e+
Qciq1O7WwGVqmnokZnjATGAygYHpkf5/+vlV0WoSiKzlLfxKVA9yMf5+lc7XvYOcpQ948+tFKWhL
awfabhI84DHk+w5P8q6RFEahAMBRgD2HSuYilaGRHQ4KnIrutJsUut7yjKD5QM9+vY9v61xZlU9m
lKT0N8LHmbXUzaRkEi4cBh3DDIq/qlklmyGMnD5+VucYx3/H9Ko15dOpzxUos6pRs7MxtQ0vyVMk
WSnVgeSPp7f5+mdXVMoZcMMgjBBHaue1CzNpN/sMTtI/l+Ga93CYhz9yTPPq0+X3lsVqKKK9M5gq
8u+8snz88kZBXGM47/56kj2qjTo5DFIGXqDkUANIKkgjBHBBoq3NGLqPzoU+fJ3oDk5J4P4/571U
IKkgjGDggigAooooAKKKKACiiigAooqSCMTTxxtIkIdgpkkztUE4ycA8DqcAnHQGgD2D4B+GCLm8
1e6tJUdUEdtJImEIJIcqSOSCuMg8AkHrXtX3q5T4b3GsXHhW2fWQDcHBil3BjJEVUqzEdzk9geOf
U9YvStT6GjFQgkhaKKKDcKKKKACiiigAooooAKKKKACiiigAooooAKKKKACiiigAooooAKKKKACi
iigAooooAKKKKACiiigAooooAKKKKACiiigAooooAKKKKACiiigAooooAKKKKACiiigAooooAKKK
KACiiigAooooAKKKKACiiigAooooAKKKKACiiigAooooAKKKKAPzMooor4o/qMKKKKALNr8sdw56
BCvHXJOBVarMP/Hndf8AAP51WoAKKKKACiiigAooooAKKKKACiiigAooooAKKKKACiiigAooooAK
KKKACiiigAooooAKKKKACiiigAooooAK9WsIGtbG2gcgvHGqEr0yAAcflXlNeu15eNb0R5GYPSKC
rWmx+bfQDO35t3r05/pVWtLQVDXjEjOEJGR3yBx+deRJ+6zwqjtBs626utrRnyomLoGJZcnJqH7d
/wBO8P8A3x/9ei9/5Yf9cl/rVavPPDLP27/p3h/74/8Ar0fbP+mEP/fH/wBeq1FAHSaLLF9lLyWq
ZZjhkJXgcdB75rQ8+3/59f8AyIao2sXk20aYwQoyM556n9c1LXnyfNJnkVJXk2WfPt/+fX/yIaPP
t/8An1/8iGq1FQZlnz7f/n1/8iGjz7f/AJ9f/IhqtRQBZ8+3/wCfX/yIauW8UdzZuFTygxxgNu5G
DmsqrenuAzoDtkYAK23Pfkf59KAKla2hw8SSn12jn8T/AE/Ksp1Mbsp6qSDj2rorCD7PaRqRgkZP
GDk88/Tp+FY1XaNjkxMuWGhYooorjPKCiiigAooooAKKKKALEP8Ax53X/AP51XqxD/x53X/AP51X
oAKKKKACqt9Yrdp/dkA4b+h9v5Vaoq4TlTkpRYmlJWZzc8L28hRxgjoexHqKjrpJ4EuIyjjIP5g+
orFvNPe1YsPnizw319f8en8q+hw+MjV92WjOOdNx22KtFFFeiYnL3UP2a4kj7KcDJ7dv0xUNaWtw
FbgShcIwALe4/wDrY/zms2vp6MueCZ5s1yyZLay+TcRuegPOR68H9KoalqUdlcyQojSMjEcnAxz3
9enbvViZWeJwhw5UgHOOccVgTL59qk/O9Tsb3x0OfyHNethKMarbl0OStNxskMurqS7cM56DAUdB
UNFFe5GKirLRHA25O7CvSNDUizJIwC5IyO2AK89srR7+7it4/vyMADjoO5/AZP4V6fDEIY1jQcKO
P8fxr5bPKiUYw6nqYGLbciO8thdW7x/xYypPr2/z6E1zRUqxBGCDggjBzXWVgava+Rdbx9yTLD69
/wDH8a8TBVLNwZ31o6cyKFQ3luLq3ePvjIJ9e3+fTNTUV7UZOLTW6OJpSVmcvJG8UhR1wwOCDTa3
NS0/7UN8YAl75OMjH8+lYbKVJBGCDjBHNfR0ayqx8zzJwcHrsFFFFdJmKsjRnKMVPTK8VbLm9t5C
4BljGQwIBI75Ht/n3p1JBMYJA47HkZ6juKAI6KmvYhDcuFGBnI/H09utQ0AFFFFABVjT9PudUukt
rWGS4nfO2ONSzYAyTgAngAmq5BHUY4zyKt6RqUmj6paX0Sq8tvKsqq4JUkEEA4I447UFK19SCS3e
HYZAUDdOmffjPv3r3fw/8FPDl1YabftLfTeZHHMVZ1QNkBsEAHAPoGJHY961rP4eaN4mv7PxPerc
XFzcpHcG3ldTEMqCqkBRkKMDnrjnOTnvV46dKtI9ahh1FtyVxkMMdvCkUUaxxIAqogACgDAAHYCp
aKKo9AKKKKACiiigAooooAKKKKACiiigAooooAKKKKACiiigAooooAKKKKACiiigAooooAKKKKAC
iiigAooooAKKKKACiiigAooooAKKKKACiiigAooooAKKKKACiiigAooooAKKKKACiiigAooooAKK
KKACiiigAooooAKKKKACiiigAooooAKKKKACiiigD8zKKKK+KP6jCiiigCzD/wAed1/wD+dVqsw/
8ed1/wAA/nVagAooooAKKKKACiiigAooooAKKKKACiiigAooooAKKKKACiiigAooooAKKKKACiii
gAooooAKKKKACiiigCzpsKXGo2kUi5jeVVZemQSARmvVK8v0RGk1iyCAsfOUkKM8Agk/gAT9BXqF
eRjfiR4mYfFEK09B/wCPx/8Ac/qKzK0tB/4/H/65n+Yryqnws8St/DZ083/Hna/8D/nVarM3/Hna
/wDA/wCdVq4DxQqa1j865jTbkFhkZ7dT+mahrQ0WHdclyMhF4Oe54/lmok7JszqO0WzbooorzzyA
ooooAKKKKACrFi7rcqEKgtwSw4/z/Wq9FAGrdWnnXluMDyyNpHQYGSRx6jpWtUPh1Ekt5JLndhMY
3MctkE9/oMYPPNTVx1XeR5WJlzSt2CiiisTkCiiigAooooAKKKKALEP/AB53X/AP51XqxD/x53X/
AAD+dV6ACiiigAooooAKRlDLgjIPBB6UtFCbTugMjUNN8oeZEDsA5XqR7j2/z9M6uoZQykEZUjBB
Haucuofs9w8ec7TwfY8j9K+hwWIdRcktzkqwUdUU7y3F1bvH3IypPqOn+fTNcyylWIIwQcEEc5rr
aztVsPPTzY0zKOoHcfTuR/ntX0uEr+zfI9jz6sObVbmFWTdRC1uJC4Jt5+rccEnP6df8cVrUkkay
oUcZUjBBr6ShWdKXN0POqQ50c1cQ/Z5mjznGOcY6jNNiheZtqIXPoBXUXGlW1xCkwTJRQrgsc59e
vOf898Sabp4llWKNQiDlsccDAJ9z0rvqZhCEW0jnjh3J2bLXhbRRZRm4cBpGGA3X649OmPU8+1dB
TUQRoEAwFAAHsKdXwmIryxFRzkz3acFTiooKr6ha/arVkH3x8y/Uf48j8asUVjCXLJSXQtrmVjka
K0NWsxbyCSMYjfsOgP8ATPp9az6+mpzVSKkjzZRcXZhVLUNOF0vmIMSgfgw9Pr7/AORdorop1JU5
c0TOUVJWZyzKVYgjBBwQRzSVp65GqvE4GHYEEjvjGP51mV9JSqe0gpdzzJR5XYKKKK2ILUdxFKqR
zp90FfMB6enAFQ3EJt5NpYEEZDDoQe9R1aYi4s8nh4QBnA5BOAPw/wA9aAJLHSZNQsr24idSbVVd
4+dxUkLuHGMAlRjOcsOMAkafhfwNqPi1ZDYGBmVWOxp1DcDPKk7sEkAHBGSMkckReCdWi0XxRYXF
wkb2zP5U6yIXXy3BViQOvyk8c/Q9K67UPhPrNprDT+GpVvrSNz5dzHcIro6sQVPIwyspBxwCOgxg
UldXN4QUkna5NqXwn8R6xZ6OHs0huol+zTvJMjfKDlZCwJJADFQoBIEY9QB1+h/AXRbFhJqE8+pu
HJC58pCMYAIBycHJ4I7DpnPc+F31OTQbQ6zGsepbSJlQgjIJAPBIyRg8dz26VrjNVZHrww8FrYjh
hjt4UiijWOJAFVEAAUAYAA7AVLRRTOoKKKKACiiigAooooAKKKKACiiigAooooAKKKKACiiigAoo
ooAKKKKACiiigAooooAKKKKACiiigAooooAKKKKACiiigAooooAKKKKACiiigAooooAKKKKACiii
gAooooAKKKKACiiigAooooAKKKKACiiigAooooAKKKKACiiigAooooAKKKKACiiigAooooA/M0At
0GeM8UDLEBRkk4AFWP7QuP8Anp/46P8ACj+0rj/np/46P8K+KP6jK1FWf7QuP+en/jo/wo/tC4/5
6f8Ajo/woAIvlspyeAxVR9Qcn9KrVLNdSzqA77hnIGAOaioAKKKKACiiigAooooAKKKKACiiigAo
oooAKKKKACiiigAooooAKKKKACiiigAooooAKKKKACiiigAooooAuaP/AMhey/67x/8AoQr1GvLt
H/5DFj/13T/0IV6jXkY34keJmHxRCtLQf+Px/wDrmf5is2tPQQftUh/2Mdfcdvwryqnws8St/DZ0
zfNp6seSshUfQjJ/Wq1WbWZNphl5jY5B4yDwM5/z/OoriE28hQ/gfUdjXAeKR1taIo+zOcc7yCcc
4wP8TWLW9pEYWxUj+IknPrnH9Kxq/Cc1f4LF2iiiuI80KKKKACiiigAqW0cR3MZYAjPOenpn8Ov4
VFWhpti7SJK+AnUAjn2P9fwoeiuS3yq7OlljS3sIYsnzDh2BHOSCCfT2xVWnzTPMwLnJxgHAHFMr
zm7u54Um22wooopCCiiigAooooAKKKKALEP/AB53X/AP51Xqxb/NbXKD72AwHsDzVegAooooAKKK
KACiiigArnbyTzrqV+CNxA29MDgfoK09SvhChiQ/vSOo7D/E/wD1/SsavdwNFxvOXU5Ksk9EFFFF
ewc5mX+kiZnliOHPJQjgnjp6d+vUntWNJG0MhRxhgcEGusp0aeZIiZxuIGfrXfSxcqatLVGEqKb0
0MGaGXaltBHkFQzHHOeepzgdPXtitKwsxZQ7c5cnLMB+g9h/jWheyeZcPxgKdowOw4qGprYqVVcu
yHCmo6hRRRXEbBRRRQBDdWy3cDRscZ5DY5B7GuamiaGV436qcGurqhqWn/bF3pxKo4BPDD0/+v8A
5HoYWv7N8stmYVafMrrcwKKkmt5LdsSIUPbPT8D0NR17iakrpnFqtGZWvf8ALD/gX9Kyq6W4t1uY
WjYdRwcdD2NZU2iypzG6ycdDwc/y/WvbwteEYKEmcFWnJyujPopWUqxBGCDggjmkr1E76o5QqxZu
gZ0dsJIpXJ6A9ifpVetaztNKvLDD3U1tqIVgI3QNFIRkj5gcqSMADaeRkkA8BSVzovC3wr1jV7nT
bowK+lzSIzTwXEefLyMkDJ5AzkEZBBGM8V7b4H8DW/hH+0rr5ZNU1S4a7vZUztLszNtXP8K7iBnn
kk9cVx3wX8G3mkSXF/PdwzQuNgitL0uquCeHVRtJwxI+Y4z07j1utU2lY9jD0YpKVhaKKKDuCiii
gAooooAKKKKACiiigAooooAKKKKACiiigAooooAKKKKACiiigAooooAKKKKACiiigAooooAKKKKA
CiiigAooooAKKKKACiiigAooooAKKKKACiiigAooooAKKKKACiiigAooooAKKKKACiiigAooooAK
KKKACiiigAooooAKKKKACiiigAooooAKKKKACiiigD8zKKKK+KP6jCiiigAooooAKKKKACiiigAo
oooAKKKKACiiigAooooAKKKKACiiigAooooAKKKKACiiigAooooAKKKKACiiigAooooAK9dryKvX
a8vG9Dx8w+yFaWg/8fj/APXM/wAxWbWloP8Ax+P/ANcz/MV49T4WeDW/hs3qt3BMljA7sS2SPmOS
R6/hjFVKtWkqvi3k5jY4H+yexH+f61wHilWuj0+Py7OIZzxnOPXn+tc/JGYpGRuqnBrpYIzHDGh6
qoBx04GK56z0sceIeg+iiiuQ4AooooAKKKKAJIbeS4z5a5xjPIH863rFiskyBFEYCxg98DBx+HH5
msrTYn/eSqM4UhQT1PX8vr61tW6lYhuGHIy3Tr+Hp0+grGrK0bHJiJcsLIkooorjPKCiiigAoooo
AKKKKACiiigCxY/NI6d5EKj0zjPP5VXqW1k8u4jOcfMASemDwf0plyohmkB+RVJ6+n/6qaTeyAbR
ULXkCKSZUx/snJ/IVDJq1uuMFn/3R/jitY0aktokc0V1LlFZcmtdRHH9GY/zA/xqrJqdxJkb9gPZ
Rj8j1/WuqGBqy30IdWK2Nqa5ig+/Iq8Zxnk/h1rLutWeQbYgYx3Y9f8A63+elZ7MzEknJJySaK9S
jgoU3eWrMJVXLRaBRRRXomIUUUUAFKrMjAjgg5B96SigCzeRhv38ZzG55HcHqQf5/wCRVarK4Gnu
TzmQBRjoccn8RxVagAooooAKKKKACiiiqSb2AayiRSrgMD1VhkGsXUtLFsnmxH93n5lY8jJ4x7dv
X69tb7ZB/wA94/8Avsf41V1DUoFt3RHEjspACnPByMk9Pw6114d1YySS0MaijJGDRRTZJkhXe7BB
6k19FFOWiOC6W5ja0oF2CBglATgd8kVQqzqF0LycOgIAUAbuvc/1qtX0tFONNJ7nl1GnJtbBXQ+C
NQjstcgNxYf2jbKfMkjCBmVQMswBBBwoOQR0JI2kBhz1a3hPVL7R/ENjc6cnmXayBUj2b9+7grgd
cgkcYPPBBrdCp/Ej6f8ACmlabo+g2sOkptsnRZUfGGk3AHe3A5Ix244GAABW1SL0FLWp9IthaKKK
BhRRRQAUUUUAFFFFABRRRQAUUUUAFFFFABRRRQAUUUUAFFFFABRRRQAUUUUAFFFFABRRRQAUUUUA
FFFFABRRRQAUUUUAFFFFABRRRQAUUUUAFFFFABRRRQAUUUUAFFFFABRRRQAUUUUAFFFFABRRRQAU
UUUAFFFFABRRRQAUUUUAFFFFABRRRQAUUUUAFFFFABRRRQB+ZlFFFfFH9RhRRRQAUUUUAFFFFABR
RRQAUUUUAFFFFABRRRQAUUUUAFFFFABRRRQAUUUUAFFFFABRRRQAUUUUAFFFFABRRRQAUUUUAFep
aP8A8giy/wCuEf8A6CK8tr0bwl/yL9p/wP8A9CavPxivFM8rHr3EzXrS0H/j7f8A65/1FZtXdHYr
qEQBIyCDg9sE8/kK8Sfws+fq6wZ0dOUgMCRkZBK5xxTaK888QvXqm5CToGKFTkEdADjt9f5/hu1h
6exkinjY4j243E8LnPb8z+Fblc1Y4cR0CiiiuU4gooooAKKKKANjS0jTy8GRw4JOANqkDjPp2Hv+
VadVfDcKy2dwWKId2EZmxzxnj6YrS+w/9PEP/ff/ANauOq7yseViJc0/Qr0VY+w/9PEP/ff/ANaj
7D/08Q/99/8A1qxOQr0VY+x/9N4f++//AK1Zd9cHfsguYAAeX3A5+mR09/8AJ2pUZVpWiRKSii2z
BVJJwBySTVZtRt0Ygygn/ZBI/MDFZssMkzZe6ifkkZk9fQdqj+x/9N4f++//AK1evDLkl77MHWfR
F59ajA+SNic9GIHH61FJrUhb5I1A9Gyf8KozQmCQoSCRjJHTpmmV1xwdGPS5DqS7lr+07n/nr/46
P8KjkvriTkysOMfKcD9KhprOsalnIUDqWOBXRGhDpEzcn1ZM1xLIpDSOR3DMSKk1D5rjf2kUMB3x
jHP5VlzarbQ5HmbyOyDP69P1pupa98sJiiyPKUBmPGR1GB6fWuuGFlLaNjJ1Ut2XqK55tYuWYkOE
H91VGP1yaT+1rv8A56/+Oj/CupYGoZe2idFRWRa6pcS/eEexANzMSvXgc8j9KuR6hGc73jX02yA/
0FZywlWPS5aqxfUt0U2O4tpCB9sgUkdGYj8zjH61Yjt0lXKXNu4zjKyAjNc7pyjujRST6kNFWf7P
l4KbZAR95WGP1pP7PuP+ef8A48P8azGV6Ks/2bcYzs/DI/xpP7PuP+ef/jw/xoAr0VY/s+4/55/+
PD/GlNiV4aWJD3VnwaABVLacdoLYlycDPGOtVqu28JgfInhI6FS/BHTnj3qC7h+z3DoOmcjjsf8A
Dp+FAENFFFABWfeawluzxqu+RTjOeOn9D2470avePbRIkfBk4LdwBjp9c9awa9TDYZTXPM5qlRxd
kWbrUJ7vh2wn91eB/wDX6d6rUUV60YRjokcrk77hRRWFqGpNdfIgKRdSD1P1/wAP8jro0XWlZbGM
5qCuy3e6sE+SDDnkFiOB9PX69PrWTLM8zb3YufX/AD2ptFe9SoQpKyWp58pubCiiiugzCvT/AIK3
VjL4gs7YaQ097Gskhv8AzG/c5DAkqBjBBVeeck8nIA8xjYK6kjIBBKnv7V9V+DV0i+0m11bTbC1t
DdRctDCFYc/MucAkBh+OAaqO52YWHNO99jpKKKKs9wKKKKACiiigAooooAKKKKACiiigAooooAKK
KKACiiigAooooAKKKKACiiigAooooAKKKKACiiigAooooAKKKKACiiigAooooAKKKKACiiigAooo
oAKKKKACiiigAooooAKKKKACiiigAooooAKKKKACiiigAooooAKKKKACiiigAooooAKKKKACiiig
AooooAKKKKACiiigD8zKKKK+KP6jCiiigAooooAKKKKACiiigAooooAKKKKACiiigAooooAKKKKA
CiiigAooooAKKKKACiiigAooooAKKKKACiiigAooooAK7zwM7Po8gJJCzMFyc4GFOB6ckn6k1wdd
j4Bmdob2In92rKwXHcggn9B+VceKV6bOHGq9JnWVc0j/AJCEX4/yNU6uaR/yEIvx/ka8CXws+Yqf
CzpKKKK888Qt2GNlwWGBsILZ6Z7Y75/p710FYF032eBLcDB4Zzuzz6Efl+n1rfrmrHDiOgUUUVyn
EFFFFABRRRQB0Omw+TZx+rDccH16fpirVMhj8qFEznaoGcegxT686T1bPCk+aTCiimySeWjueigk
468UJOTsQZepagWZoI+AMhm7n1H0/n9OubSsxkYsTkkkk+5pK+to0o0oJJHnyk27sKsWMYa4DE4W
MbyfYVXqxYyBZ8MMiQbDz64rcghmkMsruf4iTyc/hVPULz7HBuGC7HCqf1PXP/1yKtzL5DOH425y
T0wO/wBK5rULs3dwSCTGDhR2x6/j1rsw1H2s9dkZVJ8q8x02q3M2fn2A44QY/I9f1qq7tIxLksT1
ZjzTaK96NOMdkcDk3uwqzJ89jEemxiv1zzmq1WYfms7gHkAqRnsc4yKsRWoqS1/4+ov94fzrvPij
4Ni0d4tStF8u3mbZJGMbUbqMex54xgY9MVtGnKUXJbIrlum0cTaYkjlgJ2NIBtJ6ZBzj8aryKY3K
HkqSDj2pASpBBweoIq4ZmuLOVpcEqQEYjByeoH4ViSUqKlhtZbhZWjjZ0iXfIyjhRkDJPbkgfU0+
8sZtPmEUyBHZFkABB4YBgePYijlurtaD13CPULmM5E7E4x8xyPyOatQ65OmA6rIBnJxgn/P0rNor
GVGnLdFKcl1NyHXIHwHVozzk4yPz6/pVyK8gnxslUk9Fzg/l1rl6K5JYKEvhNVWkt9TrqK5GlVir
ZBwQcgg85rL6h5l+38jratMpmskfGXjbblR/DjPP0rjftk//AD3k/wC+z/jUkOqXVuxInkIPBDMS
CPfmo+oS7j9uux0lMkmSFd8jhB6sf5f4Vhf2xP8A7P6/41G2oNIxLxRMe5K5J/WqjgHf3noJ11bR
C6ldLd3G9B8ijaCe/JOf1qpVn7Z/0wh/74/+vS/aomHz2yE542ErXqQioRUV0OVtyd2VaKtCa2yM
23GeSJCaT/RP+m36VYildSGG3kcHaQpIJ9ccfrXM12M1rbTRuguSgdSPmQkjI744rm7ixit5Cj3G
CO/lnBHqK9jAyjqupx4hO6fQpUVZFtE2QlypPXDKVH5mgWJb7ksTnqFVsmvWOMrVajsSYg8jrEG+
7u6HjPJ7VHJZzQoXdMKOpyD/AFp9x+9t4pVP3QIyvuMn9RQAySyljxhN4PIZORXtfwdjE17Y3UU3
mW506W3ETD5oWSWNmUnAyCZAwPJG4g9MnxGOaSH7jsOc4B4z9K93+A9899od2ktqubWYrHdBACwc
AsuQBkjapPJPKg9BVR3OzC/xEerUUUVZ7gUUUUAFFFFABRRRQAUUUUAFFFFABRRRQAUUUUAFFFFA
BRRRQAUUUUAFFFFABRRRQAUUUUAFFFFABRRRQAUUUUAFFFFABRRRQAUUUUAFFFFABRRRQAUUUUAF
FFFABRRRQAUUUUAFFFFABRRRQAUUUUAFFFFABRRRQAUUUUAFFFFABRRRQAUUUUAFFFFABRRRQAUU
UUAFFFFAH5mUUUV8Uf1GFFFFABRRRQAUUUUAFFFFABRRRQAUUUUAFFFFABRRRQAUUUUAFFFFABRR
RQAUUUUAFFFFABRRRQAUUUUAFFFFABRRRQAV0/gO4Zb65gAGx4w5OOcggD/0I/pXMVveC7jydcRd
ufOjZM5xjA3Z9/u4/Gueur02jlxK5qUjv6safIY76AjruC8+h4P86r0V869j5eSvFo7Cnxp5kiJn
buIGcetRRyCWNHHRgCM9cHmnV5x4T0di1qTh7o4BBHByMcjPP5Yroa5++UkQOed0YGSe/f8AnW3a
sWtoiTklASSec4Fc1bozhxG1yWiiiuU4QooooAKfBGJJo0PRmAOOuCcUyrelR+ZepxkKNxz9OD+Z
FKTsmyJvli2dBRRRXnHhBVTVGAs5ATjJAHPfIq3WfrTD7PGueS2QMdgDn+Yrpw0earEmfwtmPRRW
v4V02PVdahilcBAd5Ug5YDnAx0+pI/HpX2NGm6s1BdTzh1v4R1W6tVnSD92y7gGIDY+n/wBasb9Q
RkEHIweQQe4PXNe7AYH9K5/xBoOlX0kc19ILd2OwN5gTecEgc9TgHpzge1fU18kUYJ0pak8x5HrV
402nmIYMw5ZuQ2znHPfJz36D3rm7eBrmeOJCod2CguwUZJxySQAPc16brnw8gk1qOKwv7RHmjKfZ
riXEjYGTgAEnA56dMfWrXhP4VNpWpGfVDbXkQT93GhbhgRgkEcjGeD/WrwuBqRSjb5nJOMpS8jzT
+wr/APtCSyS1kkuo2ZDHGNxyM5xjrjB6eldHo/wv1XUrdnnhezZv9V5gAHBIO4Z3DoMYU5z2HNe4
hR6UuK9qOAgvidylSSPni78C67Z3DRHTbiQr/FHGWXnnqM5/AnHSnaF4audWv59M3JbXL5A84NjK
k5XgcEYPBx0P0r6FxRtFH1CF73D2SPD9E8E6zo/ijTHuLGTy1nR2kjG9VXcOSRkDp0zx9K9F+I2g
3fiHw+LeyQSTLMr7CQMgAg9eO+fwPfArq6PwrphhowjKCejKUEk0fL9xbS2c7RTxtFKpIZWHII4I
I9ulbui+HLmbTrq9uraRNNjTcJCMFnJKqFz1G7GcdADznAPsWoeB9L1bVmv7yNp5CoXyyQqrjHPy
gEnjuT1x6V0G3HArihgNXzPQzVLuzyXwBo0GhpqE+tXENp5sLQtZyuBKUPJJUHcMgcAcnOR2zFd+
FNU8VXCJHoq6WixRr5925MwCghdxB2klQgKqp2sCCxBr18jPalxXYsLFQ5HsX7PSx5C3wXvVhttt
7BJM0qicMSqpHk5ZTg7mAxhTtHJ+Yd+kHwo0iHS/JdbieZfmaSNgruQPugHgDOcZ5GcZxXdUYqlh
aUVohqnFHiGu6L4e01ZrYQata32Mos6IehIzgHlTg/MMjuM8VxbAKxAORkgNjHHrX09NCk8bJIiu
jAqysMgg9iPSuV1z4Z6NrDO6xGymIOGgAC5wAMr6DHQYzzXDWwTk7wIlTvseE0V68/hOby7iwudF
t5xb25FleWv7syMAoBcZA3cg8/3WxmvOvEem6pa3by6ja/ZyflBSIIhxgHaAACPccHOe4rzqlCVN
JsxlFx1MaiiiuYgKKKKACilALdBnjPAowcZxxnANMBKKKKQBUVxax3S4kGcZwQcEfSpaKqMnF3Ts
JpNWZzt5YyWbDPzITgMvT6H0NV66plDKQRkEYII4xWHqOnG1YyICYifxU+n09/8AJ9rD4pVPdnuc
NSk46x2IrOTaZI2IVZFIy3AzjjJ/P86dOqw2aRiRHbfuO1s9iBgelVKK9I5grufg74gk0fxlbW7X
JgtLw+VJGc7XYghBjnncQAR0yeQCc8NTo38uRHxnaQcfQ09maU5OElJdD7NpayfDmuReItEstRh4
juIwxXn5T0YZIGcEEZxzitWtD6NPmV0LRRRQMKKKKACiiigAooooAKKKKACiiigAooooAKKKKACi
iigAooooAKKKKACiiigAooooAKKKKACiiigAooooAKKKKACiiigAooooAKKKKACiiigAooooAKKK
KACiiigAooooAKKKKACiiigAooooAKKKKACiiigAooooAKKKKACiiigAooooAKKKKACiiigAoooo
AKKKKAPzMooor4o/qMKKKKACiipbeDz2ILbAqli2M8D2oAipShCglSAehI4/CrSraQkEu8pznCrg
fiDStqDs53Kske7IV1HA/wAcfWgCnRVnz7f/AJ9v/HzRvtHUZjkjPcKQR+tAFairqrZMoGZFO7AL
Yz/hjv68VWuI/JmdPQ8Z9O36UAR0UUUAFFFFABRRRQAUUUUAFFFFABRRRQAUUUUAFFFFABRRRQAU
UUUAFFFFABRRRQAVp+GbhbfXbN3BILbBt9WBUfqR+FM0DSW17WrLTUYLLdzLCjMcKGYgAk46ZPOM
n+VdT4R+GGvap8RIfD32Zra+t5PMmMqnZGq4bLFQQAeAD0JZcE5BLdKVSLUVe55+KxWHoRlGrNLS
/wAjpKK1vFHh2fwrrM2m3EiyTxBSzRk7ckA8Ej0Pp/jWTXzM4yhJxkrNHzcJxqxU4O6ex0+mSGSw
hJ9NvHoCQP5V0vhHw7/wk+rfYjJJCChbzEj3BSMdeRgHkZ9eO9cf4ffdDJGASwYHgeowMflXo3ga
6ns47u3tCtrqcwAilmiyH6YRWOApzng5zkDg8nPC0VOulJXR81mE3RjLkdmc7r1t9h1Se0DFhat5
O/H3tpIzjtn0rVs/+PWD/cH8hWynwn13Us3NzPBHPKxZ1kcs2ST3A59e/Wtq3+GOoRwRobqDKqAc
buwxSxGVYybvCk7XPLqY6g4JOd2jkqK6i/8Ah9qFnatKjLPtGSsYJY9+BjJ47DJJ6DmsG70u6sW2
zW8kZwSMqRx6/T615NbA4nD/AMWDRlCtTqfCyrRRRXEbhWnoceZpXz0UDGPU5/p+tR6TpEmsPJHD
IgmUArGxwX9cE+nfn869B0bwjFpWmus0SXNwx3FlH4AZP5+2T1r08NleIx0W6a0R5+Krwppxe5zV
Fa03hu7UuwVVjBJGW6CsmvDxGFq4ZpVY2PNUlLYKx9Yk3TInGFGePU+v4AfnWxXPX0nmXcpxjnHX
04/pXRgI3qXMqrtGxBUttdTWcwlgkaKQZAZTg88GoqK+lTcXdbnGdD/wnmr/APPdf+/Y/wAKp6l4
lvtWjSO6l3IrbtqDbz+H6E9KyqK6ZYqvJWlJ2A9G8KwaM98Xtg092kSvvlYOI85BCnsRnk4GQ3BP
OK+n+KNRm8eyadcMHsGWSKNYYgAjqSwLkkn7oIyOCccDqeM0u5uLe6Rba4e2aQhWdc9CeScdh1/C
u50bwdJHc/brm4juLncJI5Vyyn3IyM9iOfrnv9NgMbWqxjClDRbkOKfU7SiiivryQooooAKKKKAC
iiigAooooAKKKKACiiigBK5fxB4SW6t717WKOdpyJHs7jJhdx1ZcEFXIwMg4OORyTXU0lRKKmrMT
Vz5iv7d7W8ljkiNu6sQY2B4I4PXHcHjt0qvXq3xc0/T5IVuIwBqayKjIvDOpBO7GOQMAbhx1B5AA
4OHwXrs0iINKulLEKC0ZCgk9STwB7npXzVWhKE+VK5xyi4uyMWprW1kvLiOGJGd3YKFRSxySAMAd
etei6d8F7j7Upvr2IW4GSIMlm5GRyABkZ9e3Br0PQ/C+neHYQllbLG2MNKwy7cAHJ98Dgce1b0sF
OestEXGm3uYXgbwrBa6L5N/a211KkrbZJLUqdpAOPnUE8k88+meMDfl8M6TNGyHTbUBgQdsSqeeO
CBkGtWjFe1GlGMVGx0pJKx5d4g+Dw8nzNJuCZFXmKfA3kA9CAAM8DGAOSSa821LTLnSLyS2u4mhm
QkEH+h7g8EHuCD3r6aNcL8UfCra5pcd1aQmW9tzwqLlnUnBHQk4Jz1AGSa8/EYSPLzQWpjOmraHi
lFS3FrLaSvHNE8UisVKupBBBwR+FRV4lmtGcwUMAykEZBGCCOMUUUbaoDn9QszaTcf6tiSpH8vwz
VWumuLdbmFo2HUcEjoexrnJoXt5CjjBBOODyOmR7V7+Fr+0jyvc86rT5XdbDKKKK7jA9d+Anir7P
fT6FM3yT5mg4/jA+YcDuoByTgbcAc17l718k+D/EcnhPxFaamkSzeSSGjfIBUgg4I6HBODg4PY9K
+ptF1aHXtJtL+2z5NzGJFBIJXI5U4JGQeDgnkGrjse1hailHle6NGiiiqO4KKKKACiiigAooooAK
KKKACiiigAooooAKKKKACiiigAooooAKKKKACiiigAooooAKKKKACiiigAooooAKKKKACiiigAoo
ooAKKKKACiiigAooooAKKKKACiiigAooooAKKKKACiiigAooooAKKKKACiiigAooooAKKKKACiii
gAooooAKKKKACiiigAooooAKKKKAPzMoq0bESZMEiyDGQpOG6+n9eKgmheFgHGGxnGQeK+KP6jGU
UUUAFW5G+zWiRg/PKNzY9Ow6f559ahtoRcTohOAepHsM0XUwnuHdQQDjGevQCgCKiiigAooooAKv
Q3C3aCKUAybSFdj37fyHPt71RooAklt5IPvoR2zjj8+lR1bimSS3MMrlecqxBOO2MfTP51Hc2kls
3I3JnAYdP/rUAQUUUUAFFFFABRRRQAUUUUAFFFFABRRRQAUUUUAFFFFABRRRQAUUUUAFFFFACqxV
gQcHOQRX3V8DPGGleK/AOlpYSZuNPtorW5hcAOjKoXJHodpIPTg9wQPhSvpL9l+61rw7p95e6nNH
YeDXjd1uLlo44/tBaNQdxO45GRn7ucjrwPTwEnGpa2jPheLcNCthFUbtKL0Xc6f4mfDzULjWr3XL
/UdPtbWWUJGMvuKgYUY2n5sDnHoT0FYnhr4N6pr94C0gg0vbkXvlsPMyoI2qwViDkckY4ODXuOj6
WmrWttqOqxLeXhw8bTWxiEQByCkTFmjzgMQTu5GcYCr0QHbFaPKqNSo6kup+bwzrE0aSowe2nocX
4P8AhbpPhJvNQNeXJCgvMAQrDklRjjJ55Jxjr69kI1HRRTqMfhXq08PSoq0IpHiVa1StJzqSux1F
FFdJiJxUU1vHcIUkjWRD1VhkflUv6UDHaolGMlaSuM5zUfA2m3+5lj8mQ5OV6ZPTI/wx/KsC5+Gc
q48i7Vj3MgI/LGa9C+tBrxq2TYLEayhZ+R1QxVantI4HSfh3Na3iy3F5sCHK+QPm/Mjjt/8AWrpt
Wa9s7dGgYy7SqkBCzNkgZOB6nrgAd8AZrY/Gj9aqGV0aNF0aLcb9TOpWnVlzT1KGnzTXkP7+Dyhj
BVv8MVkax4bkuLh5oSqjAAXHcf5/SumoqcRlVLGUFRxD5muvUiM3F3R5rqFrNpquZoiNoJHPBxnv
74rkq9V8UGG5jFrKFjEgI85yRtYgYHToRnJB4wODzjhofCst0kiwzBriNSzQFWD8HB7e44BJ/Hiv
gpZU8HWlTovmRrKbmk2YdFOkheE4dCh6DI/lW7p/gq/1COKRfLSGRdwk3hh+ODn2+tKnRqVZOME2
0ZmXpFkmo6lBbvIIxI23dgn8OP8A631HWrWreG77SZCJIi8faRBlT16e/BOOuOaq32mXOmyDzYnj
PUFlIOM4B9s16F4Djuf7LJuJGliYgxZHAHOcc56juP5mvRweFjiJuhNWkHS5xvh2+ttLuCt/byFH
IKsvylSM854PUjuAOvpj0zTxZXDNd2ZVjIPmaM8HvyPXnuM81leKvCY17ZJEwSdcKC5O3bkk8AZz
nFca91qfg26mtYpU6qWYLkcjIAyOOp4969mnKplUnGpG8O5O56vR9a4rSfiFE9un21QHRCXZDyxB
AGBjuCxPPYYznjr7W6ivYEmhcSROMqy9DX0eHxdLEq9N3ZNrE9FFFdogooooAKKKKACiiigAoooo
AKKKKACiiigBCB6UUtFABRRRQAUUUUAFFFFAHnnxc8Pyajp9te28RklgYq4SPJ2EE5J7AYPXjmvH
SCpIIwwOCDX1JXmnxG8AtfTPqdiETCEyxJG7O7Z4IVQck556AdTnJx5GKwrl78DCpC+qPJaKRWDD
IOe2RS14jTTszmCobu0S8j2PwRyrdwf89qmopxk4u63E0pKzOZuLd7eQo4wR37EeoqOunmhS4j2S
LvXOcH1rEvtNa0+dTvjJ645Hpn/GvdoYqNS0ZaM4KlJx1WxTr1b4J+O3sNQGg3kssltcsBalnXZA
wDEjnBwxwAATzjAGSa8pqS3uJbWeOaGRopY2DpIhwVYHIIPYgjOa9BPW5nTm6clJH2XS1zvgbxFH
4o8L2V+shklKBJtwAYSLw2QOmTyB6EHHNdD2rQ+ji+ZXQtFFFAwooooAKKKKACiiigAooooAKKKK
ACiiigAooooAKKKKACiiigAooooAKKKKACiiigAooooAKKKKACiiigAooooAKKKKACiiigAooooA
KKKKACiiigAooooAKKKKACiiigAooooAKKKKACiiigAooooAKKKKACiiigAooooAKKKKACiiigAo
oooAKKKKACiiigD8zKspdJJGI5wWC42soGR7fT/P0rUV8Uf1GWpLMMgkt90iY5HUg+mKg8t/MCYI
fIG0jByalsVc3AKPswCWbI6d+tSSak7SE7EYA5XcuSP19qAHbk09eNslxk8jkKPT6/4/nSZizEnk
kkk+9BJYkscknJJpKACiiigAooooAKKKKACrNoySK8DnAcjacZwe3Hvn9KrUu4rgg4IOQaAHSJ5c
jp12kjOPQ4plXNQj3MLhCGjfGCPp/wDWqnQAUUUUAFFFFABRRRQAUUUUAFFFFABRRRQAUUUUAFFF
FABRRRQAUUV0/gP4c638RNTNppNoZFj2madiFjiUnAJY/icAEkAkA4Iqoxc3yxV2c9fEU8NTdWq7
RR6n+zx8JtI8Y+Hda1jW9MGrRxyCK2t4pmSQsqlmA+ZV+bcgBLY4OSBzXvui/DaFtUg1bW1gvLm1
CjT7GFMWunIAMLGpxubIH7wgE7VwqYAq58M/h7ZfDPwvFpFm7zMWMs8z9ZZSAC2M/KMAAAdh3OSe
u5r6mhRVOCTWp+A5pmU8biqlSMnyt6egvSloorqPCCiiigAooooAKKKKACiiigAooooAKKKKAK9x
ZQXWPOhjlK9N6g4/OoP7MiibzYR5cu5m3cnJOeDz93JzgY5FXqKxdKDd7ajuchrXg2bU7uK4+0mS
TeWk3kquOMKgwdvA/PJwcmuns7VLO3jhjGFQYH+P1P8AWrFFY0sLSozdSC1YGL4s0l9Y0eSGJS0w
YMgyBkg9ye2Cab4X0GTQbJo3mMrsclV+6v047/4elbtFH1Wn7b29veC+lhKrXVhb3y4mhWTggbhy
M+h7VZpa6JRjNWkriPONS8DeRNMY2kwzqsCgA7yQSR7YAJJOAcdq1PBMd/bp5c0E7QglBJI4VExk
EBO5yOvv9a6prWOS5SdhudAVTP8ADnqR7nj8vc5scV5NHLadGt7WDsVcWiiivaJCiiigAooooAKK
KKACiiigAooooAKKKKACiiigAooooAKKKKACiiigAooooA4LVPg9o2paxc6j9pvbaW5cySRwyLsL
HqcMpPJ569zjArzjxt4Rk8H31vE0wnguFJik6FiuNwI7EZHc5HPYgfQfWuU+IHgeHxtpaR+Z5N7b
ktby5OATjII9Dgc9sDryDxV8NCsttTCcFyvlR4LRUWZbS+uNPuwFvLdzG4GCCQcHpxkd8ZHccVLX
z1SnKnLlkjlTuFNkjWZCjjKsMEGnUVmm07oe5z99YtZyZHMZPyt/Q+/86q101xCLiF4zwGGPx7H8
65mvfwtb2sbS3R51WHI9Njtfhb46/wCEL1phcsRpd0AtxtiLspAO1gBzwTyBnIJwM4r6UhnjuIY5
YnWSN1DK6kEMDyCD3Br42r3z4H+Lk1DRG0mcj7VayHy1RDzG2WyTk9GDAnAA3IOp59GPY7MJVd+R
nqlFFFUeqFFFFABRRRQAUUUUAFFFFABRRRQAUUUUAFFFFABRRRQAUUUUAFFFFABRRRQAUUUUAFFF
FABRRRQAUUUUAFFFFABRRRQAUUUUAFFFFABRRRQAUUUUAFFFFABRRRQAUUUUAFFFFABRRRQAUUUU
AFFFFABRRRQAUUUUAFFFFABRRRQAUUUUAFFFFABRRRQAUUUUAfmZRRVizUKzSv8AciG7Hqew/P8A
lXxR/UYsuLe3EX/LRwGfnoOoGOx71WpXkMjF3O4k5JNJQAUUUUAFFFFABRRRQAUUUUAFFFFAFm1/
eQywZOXAKjtkckfjiqxBUkEYIOCDSqxRgVJB7YPNW9QCP5Uw6yDJAORkY/8A1fhQBTooooAKKKKA
CiiigAooooAKKKKACiiigAoop0cZlkVB1Y4FG5LairvY7z4V+BbTxsuvl5XlvbHT5biDTo4WZrg7
GAIYEYKvswMZbOMVj/8ACC340tJjbXMd79rS0azkhO9i5dV2Dqx3RSKR2K4GTkK7wn4m1r4e+Inb
Tb+HTLuT/RpLoqs0aoWGSOGBUEA5AOce+D9c/CXxv4b8dSTPbwaaPEVrGVuZLOEqJVZt7NGWVXKF
2JYEcMTnOQzepQo060VF6NHwWbZljMsqyrU/fpytby/4c+QvF3gu88Fzw6fqKqNUYGSSCNw5hU/d
VipOGI+bHOFZTnk463wP8BtU8TQy3Op3a6JDDO8ElvNC7XZdYvNASEDLkryFHJAJAOMH7GbwlpTa
42sParNqTAKs8zGQxAAjEYYkRggnO3G7POas2OhWOm319e21qkd1fOr3Mw+9IVUKoJPYAcAcck9S
Se2OAgpXbuj5itxdiqlHkpq0ur/yPDY/2R9AuLm2lW/1S1to3kWa3nMbvKASFZWAwoON3IJIIBCn
OPbPDnhfS/CWmpY6RZQ2VuuPlhXG4gAbmPVmwByck45rYpPau6FKFP4VY+SxOYYrGJKvUcku46ii
itjzwooooAKKKKACiiigAooooAKKKKACiiigAooooAKKKKACiiigAooooAKKKKACiiigAooooAKK
KKACiiigAooooAKKKKACiiigAooooAKKKKACiiigAooooAKKKKACiiigApKWkoA+V/iVpf8AYnjf
U4ElaQeZ5quxJYbgGAJJJJGcZJycZ71V0/URdAI/EoHc/e45I/wra+M3/JRNR/3Yv/Ra1xCsVYMD
gg5BHUVxV6Mays9zwZTdOo7bHVUVhW+rTQ8P+9T0Y89+/wDjnpV1dbh2jKSA45AAIz+deLPCVIuy
VzeNaMt3Y0K5WtS41oMjJEjDIxuY4I+gH881l16ODpSp3cluc9aalZIK7H4X69BofiISXKKIgrSi
UMquhRGOFJB3FhlNpIB35ByFI46n28z200csbyRyIwZXjcowI7hgQQfQg5FektzGEnGSaPqnwV42
svG+myXNorRPC4jlhcglWIByPVTk4OBnB44ro/vV5dovia1hun1ewhFrpA0U3LWyAxQ/aPNK4OQB
uJQqGx8wHGRXpNncfa7SCfy5IfMRX8uZdrrkZww7EZ5FaH0FOXMtSzRRRQahRRRQAUUUUAFFFFAB
RRRQAUUUUAFFFFABRRRQAUUUUAFFFFABRRRQAUUUUAFFFFABRRRQAUUUUAFFFFABRRRQAUUUUAFF
FFABRRRQAUUUUAFFFFABRRRQAUUUUAFFFFABRRRQAUUUUAFFFFABRRRQAUUUUAFFFFABRRRQAUUU
UAFFFFABRRRQAUUUUAfmaoLEADJJwAKsXOIY0gBB2ncxHTd0x+ApLUCNXnIyE4UHux6fl19agJJJ
JOSTkk18Uf1GJRRRQAUUUUAFFFFABRRRQAUUUUAFFFFABVu3UXVv5AYCVW3Lu6EY5AP61UoDFWBB
weoNACkFSVIw2eQaSryM+oW7oxBlQhlPAOO46f5JFUjlSQwwQcEGgBKKKKACiiigAooooAKKKKAC
iiigBVyxAAyScACuh0Gx17Q7zRda0+K4t5ri6aKykjXLyupCsFXB3DLbSCDkkjBwQOy+GPizwf4N
hM2q2E+t6vExmskWBEjhlwRkybiWBGzBZTsIJXmvWrPwvpHhfxZZ+B/Dy3FxqM0N1cS6vOwlk0wT
Q4ygTbtYtHEctggMAD8/HpUcOpJT5j4jNM6nQlLDulprq9mtb/oaPxv8GeFby60/W9VW+vtXaNba
z0eyYZuyGLbdoUtj5vmYHgEY+YgHrPhP4P1bQbKGbVLbT9JKxFI9N0lWWP5hHl5yzHzJRsChh0G7
5m3cavgb4b2Hg0tdvLNqmuTxrHdapduzyzY7DJO1eBwOyrkkjNdjzXuRppPmtqfk9fGTlSWHUm4r
+tEOooorc8sKKKKACiiigAooooAKKKKACiiigAooooAKKKKACiiigAooooAKKKKACiiigAooooAK
KKKACiiigAooooAKKKKACiiigAooooAKKKKACiiigAooooAKKKKACiiigAooooAKKKKACiiigApK
Wmt900AfLHxL1B9S8c6vJIqq0cxhG3OMJ8oP1IAz756dK5itBtJuruO7uoYXlhhfEropIjySBk4w
Mngc8npWeQVJBGCDggisj5qpdybfUKKKKCAooooAKKKKAPUvgfrkaeIo7K4aR52hkhtyMsAhIkIJ
LYUAocAAkmQ5PAr3zvivjnTr+bS9Qtry3bZPBIsiNgHBByDggjt3Br6x8M65D4m0Oy1OD5UuI9xX
k7W6MucDOCCM45xmrjsexg6ilHle6NeiiiqPQCiiigAooooAKKKKACiiigAooooAKKKKACiiigAo
oooAKKKKACiiigAooooAKKKKACiiigAooooAKKKKACiiigAooooAKKKKACiiigAooooAKKKKACii
igAooooAKKKKACiiigAooooAKKKKACiiigAooooAKKKKACiiigAooooAKKKKACiiigAooooA/NWZ
i1jAQfkUlSo6Z6j8SPw+lVqsr82nuByVkDH6EYH61Wr4o/qMKKKKACiiigAooooAKKKKACiiigAo
oooAKWNDI4VBkngYpKuTy/Y8wRcNj5nxySR29Bz/AJ7gFb57eYZGGQg4PqKsXkZbZOiDa6gsy9M9
/p2oS4S4QpcEAgfLJgk8dj69f8nmrTyJbqQ5AgK7ViUfNg9Se47/AP66AMqirb2kTxu8Eu7aCSrc
HAH0/p3qpQAUUUUAFFFFABRRRQAV6V4L+CN38RJLz/hH9Z0+5jtQjOJxJG67921W+UjcApzgsBxy
etea13fwc8Ra9oXi63XQXmlup9yrYqrPHcNsYL5ihlG0ZzuJwv3u1b0eRzUZq6Z4+aPEU8PKrhp8
skr67Hsnwj/Z/n8E+LrrU/FC2jQ2nlpp8hcNG87sAGBJBDKSFAZQSzDb0GfafA3hi+0GwefWb7+1
ddutrXN3sVVGBgRoABhF5wMDJZmwCxFJ4L8QXHiaDzbiOeCey32tyFjC20twrlJDGWy5CmM4OQMS
YOWBCdXxX09KlCnG0dj8Jx+OxOMqueIldhS0UVueUFFFFABRRRQAUUUUAFFFFABRRRQAUUUUAFFF
FABRRRQAUUUUAFFFFABRRRQAUUUUAFFFFABRRRQAUUUUAFFFFABRRRQAUUUUAFFFFABRRRQAUUUU
AFFFFABRRRQAUUUUAFFFFABRRRQAUUUUANIqK4cxwuyxtKyqWCIRlsdAMkDJ6ckD3qekoA+b/BGv
ar4a146OtnbTwajcCCe3u48cswUqzYLDAyMEEDJ4JzXTfED4c2mm6Tr2rG1S3bZBNAsLfJHISVkj
Geq5KsDheoAAAIPql54a03ULyK7ntFe4ilWdJNxBDr0bg9cAA+oVQc7Rjx/49eILiTVrfShJGLaJ
PNKxyEksR/GOACB0HJAOc/NgLZanm1KapU3zank1FFFZnkhRRRQAUUUUAFemfBfxvb+G7u8s9TvY
7TTpgHRp2ICyZA65woIJJJAHyjJGK8zpdxXBBwQcg01ozSnN05KSPs4dKPeuM+FviweKvCsLSSb7
21xDOC2WJA4Y5JPI7nqQ1dnWh9DGXNFSQtFFFBYUUUUAFFFFABRRRQAUUUUAFFFFABRRRQAUUUUA
FFFFABRRRQAUUUUAFFFFABRRRQAUUUUAFFFFABRRRQAUUUUAFFFFABRRRQAUUUUAFFFFABRRRQAU
UUUAFFFFABRRRQAUUUUAFFFFABRRRQAUUUUAFFFFABRRRQAUUUUAFFFFABRRRQAUUUUAfmrY/O7x
f89FIAPTPUE/TFVqkt38ueNycAMCSP1pbqPy7iQYx8xwB6HkfpXxR/UZFRRRQAUUUUAFFFFABRRR
QAUUUUAFFFW1SK3jjkkBlZhkKDheo6n19v8A9dADLe2keaMmNimQSSOMfy6VHcSeZPI+cgsSCfTt
SyXUsjEmRsN1UEgY9MVFQAVdWb7b5quiB9pIZR8xIxgVSqxYMFu4yeBkj8SCB/OgB+mk/acYyGUh
sjPH+QPzqpVi3Z7a8CjBO7YQenXHWmXSpHcOqfcBwPb1H55oAiooooAKKKKACiiigRp6p4b1DR7O
wu7iD/Q76Lzbe4Rg6OoOCMgnDA4BXggkDjNdR8OY9V8M+Lbu9sIGk1PS4WUW7Iwk8yQiBQFwcsry
r8uOcY9K1/Avxyk8I6bY6ZcaFY6pp1pObmOOcM0iSHJDIzEqhBOflQdz1YmvefhYlz8RfD9rr0uj
aZpEV1q5upxaxCNrqKIM0bMQSS4uAGJJGQp6g4b1MPRpzkpQlquh8Bm+Z4zC0Z08TSXK7q99/l6H
o/gXQpPDfhXTrCZvMuo4t1zJ5jSeZOx3Svubk7nZjz69B0rfpfaj7tfQLRH49KXM22LRRRTJCiii
gAooooAKKKKACiiigAooooAKKKKACiiigAooooAKKKKACiiigAooooAKKKKACiiigAooooAKKKKA
CiiigAooooAKKKKACiiigAooooAKKKKACiiigAooooAKKKKACiiigAooooAKKKKACiiigDL1rR01
i3CCWS2nXhLiF2SRFJG4AqQeQBwcjIUkHAFfO/jfT9U8OyJbXNsqQxs8dvdLbJF5iq23ccDJJABy
xJ5B6MCfpuuB+Lfgu48WaPDLaMBcWZdyhBJdCuSFABJbcqY9RkdwQmrnJiabnBtbnzdRSspRiCOQ
SCPcUlZnhBRRRQAUUUUAFFFFAHUfD3xpJ4L1oXDJJPaPgTQpIy5HI3AA4ZgCcAggkgDBIYfUNvPH
cQpLE6yRSLuV1IIYEZBB7g18d2bRJdQtOrvCHBdY22tjPODg4OO+D9K+gvhH4qsL6zXRLQzSC1jZ
4pGgjhTywVGAq9Dlj1yT1zzgaRatY9LCVLe49j0miiimesFFFFABRRRQAUUUUAFFFFABRRRQAUUU
UAFFFFABRRRQAUUUUAFFFFABRRRQAUUUUAFFFFABRRRQAUUUUAFFFFABRRRQAUUUUAFFFFABRRRQ
AUUUUAFFFFABRRRQAUUUUAFFFFABRRRQAUUUUAFFFFABRRRQAUUUUAFFFFABRRRQAUUUUAFFFFAH
5mVZvvmkSTvIgY+mcY4/KknspIckDfH1Dr9M5xzx70s37y1gk6lcxsfpyB+VfFH9RlaiiigAoooo
AKKKKACiiigAooooAKuQ3cSQoHQmSMHb3HPIJqnS7Ds34+TON3v6UAWLrDQwSbFQtkELx0PHFVqs
3mEjgixyq5OTzk8kEdsf1qtQAVYsFDXcakZ5J/EAkVXpVZkYEcEHIPvQA/zCtx5jD5g24r05znFT
XsI+WdMtHJzkkdTkkU66Jks4pJBmRicNjHHof5j/ADllnNtfy5CPKfhg3TPY+3bmgCtRT5IzFIUP
VTg0ygAooooAKKKKAL+g6PN4h1uw0u3ZI57ydIEaQkKGZgoJIHTJ5wDX3h8MdDn8C+CdG0TV7izF
/HvhX7PhEkOXcBRhctsBJ4ycMTnk18F6Tqk+i6pa6hav5dzayLNE+AdrKQQcEc4IBwQR6g19h+E/
iR/wsXwv4a8QzWxtpNP1lLe7jXozyRtArR8n5S1zGTkggBh8xA3exl7jd9z814wp15xptL93+p7L
RSDpS17p+TBRRRQAUUUUAFFFFABRRRQAUUUUAFFFFABRRRQAUUUUAFFFFABRRRQAUUUUAFFFFABR
RRQAUUUUAFFFFABRRRQAUUUUAFFFFABRRRQAUUUUAFFFFABRRRQAUUUUAFFFFABRRRQAUUUUAFFF
FABRRRQAUUUUAFIeaWigD5s+JngeLw14oAUvBpVxh0kALlBnDAZIyQe2ehUk5JNc5/wieorDDcvC
VsZgzJcsQqMFLAqCejfI2FPJwMA5GfqDxD4dsfE2nNZahCssRO5WwN0bYIDKSODgkZ9CQeCRXDQf
De08NeEtf812vYJLd7iC1vEDfZHEbjI5K78PgsuM4644C5UeVUwvvNo8G1C3S1vZoo3EiK2Fdc4I
9RkA4PbIBx1Gar0KCxAAJJOAAKVlZGwQQe4IwazPMEooooAKKKKACtbwtrtz4d1y2vrUqJY2xhhk
HIIII9CCQccgE4IODWTRQVFuLuj7GsryK/s4LmF98MqLIjYIypAIOD0yD3q1Xl/wL8SDVvD8+mtH
N51gwYyMF8siQsQEIAOQVJIPcjBwQB6eK1Poac1OKaFooooNQooooAKKKKACiiigAooooAKKKKAC
iiigAooooAKKKKACiiigAooooAKKKKACiiigAooooAKKKKACiiigAooooAKKKKACiiigAooooAKK
KKACiiigAooooAKKKKACiiigAooooAKKKKACiiigAooooAKKKKACiiigAooooAKKKKACiiigD8z4
Z3hbKMV9fT8qtLdC6UxT4TOCJFGOcYyf8/8A1qVFfFH9Rkk0D27YcEc4B7H6Go6tW03mYgly8bEA
c8qegx/n/wCvWkQxuVPVSQce1ACUUUUAFFFFABRRRQAUUVYsVR5wHwePlVjgE9gf8/4UAFvbjb5s
vEQPA7sfQf5/+tIupOpIEa7MfKgGADnIP+cVBcyvJJh8Db8oVegxxxUVACvIZGLucknJJpKKKACi
iigCeG8li4zvTGCrcjHpS3iIsiFBsEihtueAT6VXq7J5eoMShYT4BCMRg46gfz/zwANv03yGdCrx
sRgqeQcDqKqVZWYQxmCWHfht2NxHOMdqfttZ5AiCSMtwO49s8k0AU6Kkmt3gYq45AzkcjGcZ/wD1
1HQAUUUUAFfUP7LS6Z4o+H/iLw3f2f2qEXIkmSUDYyyKAuCDkMDGTkYwdpB9Pl6vdf2XviVY+FdW
udD1GS5/4ms8KWoUFokk+YHIzkFiUGQD0GTgcd2Dko1tXoz5PiejOtl0uRXaaZ9YaXdfbLGOQtC0
o+SVbeXzUSRSVdA2BnawI5APByAeKun1rmtEuHtPFGtaUFTyFWG/i8uNUCCYyK6kAckyQySFicky
kfw5PS+tfTI/CpKzFooopkhRRRQAUUUUAFFFFABRRRQAUUUUAFFFFABRRRQAUUUUAFFFFABRRRQA
UUUUAFFFFABRRRQAUUUUAFFFFABRRRQAUUUUAFFFFABRRRQAUUUUAFFFFABRRRQAUUUUAFFFFABR
RRQAUUUUAFFFFABRRRQAUUUUAI1cd400e2t9PuL21EK6hbrJeLDM26N0AImXYcgKyud20DLFST0N
dlVS+0621KFY7mJZVVt6k9UYAgMp6qwycEEEdjQTJXVj5h8QaUnh7WNTSNg8KtuhcsH3I3KHI4IZ
Sp4x16DFcy8hkYu5ySckmvq7XPB1jr2irp06ySRxuJY2mkeUhhk/MS25hyRjPQ8EcEfMPiLR59A1
q6sbhNksLlTgHB9CMgcHqCQMgg96zaseJXouk79DOooopHIFFFFABRRRQB7N+zrCg/t6XH7xjApb
J6DzCB+GT+de0g14j+zzfRx3WrWZ3GWVUlBGMbVJBzznJLjHHY+nPtwGK0Wx7uF/hIWiiimdYUUU
UAc34k02fxVALCF3tLdJczTyIw3YBwqqQN4zg5yB0IJPSxYeGktbcJcX2oXk3VpHu5F5wAcBWGBx
nHJ56mtyigCtHZxxwLBhpI1IYec5kOQcgksSSQcEemBjpUkcawqVRVQZZsKMDJJJP1JJP41LRQAU
UUUARSSrDG8kjqiKCzMxwABySfapay/EO1tFu43l8hJV8nzBE0v3ztwFU5JOcDHcirOnyXE1hC93
D9nuSv72LggN3xgnjuOehGaALdFFFABRRRQAUUUUAFFFFABRRRQAUUUUAFFFFABRRRQAUUUUAFFF
FABRRRQAUUUUAFFFFABRRRQAUUUUAFFFFABRRRQAUUUUAFFFFABRRRQAUUUUAFFFFABRRRQAUUUU
AFFFFABRRRQAUUUUAFFFFAH5mUUUV8Uf1GWbT92ssw+8gAX6njP4VWqzD/x53X/AP51WoAKKKKAC
iiigAooooAKKKKALkwjvFklTcJVG5lbGMYwcd+MVTqW3m8lySocMpUrnHB96deRCG4dE+6CMZ9wD
/WgCCiiigAooooAKKKKANCe1luhE45/dDJY9T1x9eapLG7MVCMWHVQDn8qTe/A3H5Tkc9PpVmTUX
ZflQRyEgs698dB/k0ARx308ahBJgDgA4NSrLHeZR41SVidrrwM+/4/XrSw3Bu2McqIflIMhXkcHn
6D8KpUATmznVsGJumeOR+Ypn2WX/AJ5P/wB8GiO4lixskYAZwucj8ulKbqYknzH9eGIoAjOVJDDB
BwQa0/C+tf8ACOeJNL1XyvP+xXMdx5Qbbv2sGxnBxnGM4NVk1B2JE/72MjBXAH40v9n+YwMUivGx
wG5JAxnkf57dKcW4tNdDKpTVWEqctmrH6CeGtZTxZZ6Vrun3g/sy4tWY2+1WLOxQqSwJwU2upUHB
LH+6K6I18nfs4/FDVoPEmkeEEmjuNJlEmFkiw0WEdztYEHlsE7g3HAxX1hX1lCqq0FJH885rl88t
xLoz9V6DqKKK6DxwooooAKKKKACiiigAooooAKKKKACiiigAooooAKKKKACiiigAooooAKKKKACi
iigAooooAKKKKACiiigAooooAKKKKACiiigAooooAKKKKACiiigAooooAKKKKACiiigAooooAKKK
KACiiigAooooAKKKKACiiigBOleA/HjQzaeIItQUN5d2gJYsMblAUgDrgAIee5PPYe/dawfGXhqP
xVoc1mVjaYfPC0u7ar4IBO0jsSO45yQcYpPVHPXp+0g0j5Oorp9S+Her6TFbS3lu1tHckLG0u1Vy
RkBjn5Dj+9jGD6cc9c2ktpI8cqFHRjGwI6MCQQfQgggg8gg5FZ2PBlFxdmrENFFFBIUUUUAeofs+
/wDI133/AF5N/wChpXv9fP3wBcR+K7vdkB7UxqxBwW3KQuemSFYgZyQrEZwSPoGtFse3hP4YtFFF
M7QooooAKKKKACiiigAooooAKKytU0cXl5Z3sTtHeW0i7GLHbsJxIu05GSpIyADwORWrQAUUUUAF
FFFABRRRQAUUUUAFFFFABRRRQAUUUUAFFFFABRRRQAUUUUAFFFFABRRRQAUUUUAFFFFABRRRQAUU
UUAFFFFABRRRQAUUUUAFFFFABRRRQAUUUUAFFFFABRRRQAUUUUAFFFFABRRRQAUUUUAfmZRRUtqq
SXCK/wB0nBx+g/Ovij+oySEbbG4J4DFQMnuDkiq1WbyRw/kkeWicBV5H1z3z/nvVagAooooAKKKK
ACiiigAooooAKt3a+couF5DABsdmxjH0/wA+lVKs6fN5c2DJ5aHGeM5PYZ7detAFairOoQrDcfIC
FIz04z3x+n51WoAKKKKACiiigAooooAs6f8ANchD91wVYe2D/hVarFiwWfJYIQp2ljgZx3/Wo5oT
AwBIOQCGU5BBoAjooooAKekjx52Oy567SRTKKBHsX7LOi3198S4r23ijNpZwyG4kkjzjcCqqrFfl
Yk56glVYZ7V9n/SvDP2T/CI0fwTPrTyZl1WThVOVWOMsozkDDFi/c8Be+a9z4r6nBw9nRSZ+BcR4
pYrMZuOy0+4dRRRXYfNBRRRQAUUUUAFFFFABRRRQAUUUUAFFFFABRRRQAUUUUAFFFFABRRRQAUUU
UAFFFFABRRRQAUUUUAFFFFABRRRQAUUUUAFFFFABRRRQAUUUUAFFFFABRRRQAUUUUAFFFFABRRRQ
AUUUUAFFFFABRRRQAUUUUAFFFFABRRRQBDNDHcQyRSxrLE4KsjAEMDwQQeua8++Ivw9N/ov/ABJY
ba38l5LiS2EP+sJQDCYBwcKBtAAYnJ5FejUeooM5wjNWZ8cX8YiuCBgZAJVegPp/Xt1qvXp/xy8K
nTdcXVbe3ZbW6UeZIoATzecjjGCQAeepLHsceYVk9GfP1IOnJxCiiigzPZ/gb4V2W6a1cBlaS4Kw
L5BJO2Nhu39kIdweMFlXnIwfaMZrnPA+oW914R0NoCzI1vHECqNgMq4IPHABUjJ4zjnkZ6OtFofR
UYqMEkLRRRTNgooooAKKKKACiiigAooooAKKKKACiiigAooooAKKKKACiiigAooooAKKKKACiiig
AooooAKKKKACiiigAooooAKKKKACiiigAooooAKKKKACiiigAooooAKKKKACiiigAooooAKKKKAC
iiigAooooAKKKKACiiigAooooAKKKKACiiigD8zKnsQDdR7umc8nHPb9cVBRXxR/UZJcb/Pff97J
z1x+Ht6e1R1cVkvwI3G2cLhXySDjPB/x/wD1VToAKKKurbpBarLJEZSxz1wFHbp6/wCfcApUVZ+0
W/8Az7f+PmnfbI5Plkt12Z42cEev17enSgCpRVtYbaZgEldCTgK65+nTiqrK0bFSMEHBHvQAlFFF
ABQAWIAGSTgAUVdLPZW0RRAGcZMmM9eQPy7UAOiW5jiIkiaWIjGwkZ7Y9T+Hag26XCOTE1sRzljh
eenX+nT9KpieQMSJGBPU7jmhp5HUhpGI7gsSKAGUUUUAFFFFABRVuOzSNd9yxiB4VR1+vehWt7X5
0Yzyfw5XAHuf8/l1oAbFbpHGJZ8hDjai9W9/p/n0zFcTG4fJAAAwFA4AHQUkkrzNuc5OMZplABRR
RQAV0PgHwXe+PvFFno9ikhMrZmlRQwhiBAaQgkDABHBI5IA5IB56vqD9jrS54tP8Q6g0YFvNJFFH
JkcsgfcMdeA6n3zxXThqaq1VF7HgZ5jpZfgZ1ofFsvme9+F/Dtp4T0Gx0mxTZbWkSxrwAWx1Y4AB
YnJJxySTWtjvRR1FfWJWWh/PkpOcnKWrY6iiigQUUUUAFFFFABRRRQAUUUUAFFFFABRRRQAUUUUA
FFFFABRRRQAUUUUAFFFFABRRRQAUUUUAFFFFABRRRQAUUUUAFFFFABRRRQAUUUUAFFFFABRRRQAU
UUUAFFFFABRRRQAUUUUAFFFFABRRRQAUUUUAFFFFABRRRQAUUUUAFFFFAHDfF6dIfB0vmWS3ivKq
FnBIgzn95x0x06gfNzkHB8f1/wAD6cPDx1fQ9Qe8ht8C6iuFCSxbidpIAwcghSVGCQSOMhfozVNP
j1TT7qymLCG4iaJ9uM4YYOMg84PpXDW3wO8OQyDzGvrmLBBgkuMKcg/3QCOueCORS30OKtRdSV7H
zrVnT9NuNVvILa2iMks0giQZwNxIABJ4HJHU19LTfDDwwtyLr+xI5pTKGKqx28sMkqWC7RkkjGMA
gA9KXUp8fY9O0oR7neSP7OWSUwASELNsJOFRkJHIAIVNoJGxcpyxwbWsmJ8P9IbRbWawE07w6axt
EWYqNzHErSYU4wfMUKDkqF5OWauwFUtN0yHSrdo4RzI7SyyMBukkY5Z2wByT6ADoAAABV1ulU9T1
Ix5Y2FooooLCiiigAooooAKKK5/xhq1/oeli9skhkVHxKsyk4B4BBDDvgY56j0oA6Cis7QdUGsaP
aXgKkyoC20EAN0YAH0II/CtGgAoqjfalBp7RLN5oMpKoIoXkLEDJHyg84BP4H0NWYpBNGrjcAwyN
ylTzzyCMg/UUAS0UUUAFFFFABRRRQAUUUUAFFFFABRRRQAUUUUAFFFFABRRRQAUUUUAFFFFABRRR
QAUUUUAFFFFABRRRQAUUUUAFFFFABRRRQAUUUUAFFFFABRRRQAUUUUAFFFFABRRRQAUUUUAFFFFA
BRRRQAUUUUAfmZRRRXxR/UZLazCCdHIyBnIHuMVN9jjkI8qdGycbX4Pt9aqUUAW7eM24lkkT54wN
qt0yTjPvTYbotK/mnKSDDHAzx0P4U1ryVoTEx3qcct1656/41BQBJPCbeZoyc7e4/Oo6s6j/AMfk
n4fyFVqAFBKkFTgg5BFaEGzUJGLQ4OBucOeuMDA/Cs6nwzNAxZDg4xnAPFADxbO9wYk5IJGcYGAe
pp82nzQqSQHAGSynP/16a99PIpUyZB4IAAzS2dwIJfn/ANWwwwxnj6f54zQBXq0zeVp6ADPmkkkn
0PYfl/nov9mybjgrs4w5PBz0/PNJeKYYYImGHUEnHTk//WoAq0UUUAFFFKqlmAAyScAepoASp4bK
WYEhMDGQW4z9Kmjiis5Q0kqs65JRVzzz39frVeS6lk5MjHkHAOBkdOKAJ9RyrRRnJZV5dsZP/wCr
nr/9c06c0jyHLksfVjmm0AFFFFABRRRQAV90fs/+FR4X+F+lArH596v22Vo2JDFwCp56HYEBwMZB
69T8R6Pps2s6tZ2FtH51xdTLDHHuC7mYgAZJAGScZJAr9F9F02HR9Js7C2Ty7e2iWGNMk7VUAAZJ
9AK9jLoauR+ZcaYi0KWHT31/yNCiiivdPykKKKKACiiigAooooAKKKKACiiigAooooAKKKKACiii
gAooooAKKKKACiiigAooooAKKKKACiiigAooooAKKKKACiiigAooooAKKKKACiiigAooooAKKKKA
CiiigAooooAKKKKACiiigAooooAKKKKACiiigAooooAKKKKACiiigAooooAKKKKACqlna/ZfOPnS
ztJKZC0rZxnACgdAAAAAB2yckkm3RQAUUUUAFFFFABRRRQAUUUUAFcl8SNQitvDMsDn97cuqouee
GDEkZ6ADGR3I9a62vGPHmrJq3iKVo/8AVQqsK5RkbjJIIOCCGLDoOg+pANv4b+KDDMNKu5QsDDFt
nAAYkkrkDJLZJGT1AA6gV6ZXzvXrHw78RXOt2M8F0fMktdoExOWcHOM+pGOvfI75JAOwooooAKKK
KACiiigAooooAKKKKACiiigAooooAKKKKACiiigAooooAKKKKACiiigAooooAKKKKACiiigAoooo
AKKKKACiiigAooooAKKKKACiiigAooooAKKKKACiiigAooooAKKKKACiiigAooooAKKKKAPzMpyI
8jYRSx6/KM0iqXIABJ7ADJq3PJ9jXyI+HwN7gnOevB4/yfrXxR/UYNHb2rbJA0smBkKcDn06Hp/n
0ZttHyA8kZ7MwBH5Dmq7MWbJJJ7knJpKALP2WNxmO5jPODv+WnLBBEQZZw/GSsYJz7Z/z/WqlFAE
lxL50zv6njPp2/So6KKACiiigAoop8MZmkCL1J4z0oAkt7dZEMkj+XECAT1JPoB9Knkf+0g4VAJF
OV7ErnGD24zmobqZDiKIYjQnnOdx9T/Soo5GikVx1U5FADKKsXyhbuQAdwfxIBNV6ACpLebyJkfG
QDz9OhqOigCzdLG8KzRBgNxVi5yScZz/ADqtVqTCWEQA++xYnPpxVWgAooooAKKKKACiiigD0L4A
6db6p8WvD8VzH5iJK8yjJGHRGdTwR0ZQcdDjByMivu+vjb9k/Tbe++Jkk80e+S0spJYWyRtYsqE4
BwflZhg5HOeuK+ya+jwCtSufiXF1TnzHl7Jf5jqKKK9I+JCiiigAooooAKKKKACiiigAooooAKKK
KACiiigAooooAKKKKACiiigAooooAKKKKACiiigAooooAKKKKACiiigAooooAKKKKACiiigAoooo
AKKKKACiiigAooooAKKKKACiiigAooooAKKKKACiiigAooooAKKKKACiiigAooooAKKKKACiiigA
ooooAKKKKACiiigAooooAKKKKACuZ17wJp2vTifDWs2cu0AADgkEkjHJ689cnJzjFdNRQB474t8K
3Gm6jJJbWDw2EkqwwLvDszEdAMluSCRnnkDg8V0/gDwjPprRarJdKPPh+WGNcgqwVhuJHBHoPQc9
RXbNGsjIWUMUO5Sw6HBGR6HBI/E1HeXQsbaScxyzBRny4ULux7AAd/8A9ZwOaALNFVNPnuLizjku
rb7HOc7ofMD7eTjkcHjB/HFW6ACiiigAooooAKKKKACiiigAoqKOQSLkBsAlfmUg5Bx0I6ccHoeo
qWgAooooAKKKKACiiigAooooAKKKKACiiigAooooAKKKKACiiigAooooAKKKKACiiigAooooAKKK
KACiiigAooooAKKKKACiiigAooooAKKKKACiiigAooooAKKKKAPzZuJpLWOKKP8AdgoGbA5JPXP5
VTJLEljkk5JNWNRBF0+c4wCNxJ4x29s5qtXxR/UYUUUUAFFFFABRRRQAUUU+KF5mwiFvXHT8TQA1
VLsFAySQAPU1b8sWUbsZFeX7gCnOM9T6g9R7ULjTxklXuDj5SD8o5zz69P8A9VVCSxJJ3EnJJoAS
iiigCzqH/H057MAQexGByKrVaVvOsn35JhI2nPYnGP0qrQAUUVNHZyzLvRNwzjOQP50ASwslzCsD
nY6kmNu3PY/5/wDr1WUoxBGCCQR71bWNbIvI7xyOvCopzz6n6f5xVaSRpnLuck9TjFADKKKKACii
igAooooA+jf2OdNt5dS8RXzR5uoY4oUfceEYszDGe5RTyO3uc/UjV84/sg2MVra+IJUvIrgy+QWi
RXDx8yD5sqFOf9knpzg8V9H19ThFajE/n/iGfPmdV+f6BS0UV2HzgUUUUAFFFFABRRRQAUUUUAFF
FFABRRRQAUUUUAFFFFABRRRQAUUUUAFFFFABRRRQAUUUUAFFFFABRRRQAUUUUAFFFFABRRRQAUUU
UAFFFFABRRRQAUUUUAFFFFABRRRQAUUUUAFFFFABRRRQAUUUUAFFFFABRRRQAUUUUAFFFFABRRRQ
AUUUUAFFFFABRRRQAUUUUAFFFFABRRRQAUUUUAFVLyz+2eR+/mh8qVZf3L7d+M/K3HKnPI9hVuig
DzzxJ4+EOtWkNq1xFHZ3LLdrtXEgBCkDk5GN3BxyQewI9DrJ1Lw3p2rGV57SMzyI0Zm2DfyAMgkd
RgYJ6Y4rQt9n2eLZv2bRt8zduxjjO7nP159aAJqKKKACiiigAooooAKKKKACiiigAooooAht0eK3
iSWXzpVUB5NoXeQOTgdMnnFTUUUAFFFFABRRRQAUUUUAFFFFABRRRQAUUUUAFFFFABRRRQAUUUUA
FFFFABRRRQAUUUUAFFFFABRRRQAUUUUAFFFFABRRRQAUUUUAFFFFABRRRQAUUUUAfmpdXQuFQBNg
XOBnPXFV6KK+KP6jCiiigAooooAKKKKAJbe3Nw5AOFAyzHoBUk9wixLFAWCAncT/ABZ/z/Kkh/48
7n/gP86r0AFFFFABRRRQBZtfmt7lAedoYA+gOTVarNl/y8f9cm/pVagB8MRmlRB1Jxn+ZqW+kDSi
MZ2RjYMn06n/AD6VHb/8fMX++P6UXH/HzL/vn+tAEdFFFABRRRQAUUUUAFFFFAH09+xzBP8AZfEc
zROIGaCNJSp2sR5hYA9CRuGQOgI9q+lO1eFfsg/8k91D/sIyf+i4691bpX1WFVqMT+e8+m55lWb7
i0UUV1ngBRRRQAUUUUAFFFFABRRRQAUUUUAFFFFABRRRQAUUUUAFFFFABRRRQAUUUUAFFFFABRRR
QAUUUUAFFFFABRRRQAUUUUAFFFFABRRRQAUUUUAFFFFABRRRQAUUUUAFFFFABRRRQAUUUUAFFFFA
BRRRQAUUUUAFFFFABRRRQAUUUUAFFFFABRRRQAUUUUAFFFFABRRRQAUUUUAFFFFABRRRQAUUUUAF
FFFABRRRQAUUUUAFFFFABRRRQAUUUUARSxiaN0JYBhtJVip9OCDkfgaloooAKKKKACiiigAooooA
KKKKACiiigAooooAKKKKACiiigAooooAKKKKACiiigAooooAKKKKACiiigAooooAKKKKACiiigAo
oooAKKKKACiiigAooooAKKKKAP/Z</Data></Thumbnail></Binary></metadata>
